# Supplementary material for: 2-Chloro-N-[4-(3-methyl-3-phenyl­cyclo­but­yl)-1,3-thia­zol-2-yl]-N′-(naphthalen-1-yl­methyl­idene)acetohydrazide
Source: Acta Crystallogr Sect E Struct Rep Online. 2011 Jan 8;67(Pt 2):o310. doi: 10.1107/S1600536811000183 (PMC3051444; doi:10.1107/S1600536811000183)
Supplement: Supplementary file 1 [file e-67-0o310-sup1.cif]

##############################################################################
###                                                                        ###
###        Electronic paper (Acta Crystallographica Section E)             ###
###                                                                        ###
##############################################################################
#                                                                            #
# This CIF contains the data in a paper accepted for publication in Acta     #
# Crystallographica Section E. It conforms to the requirements of Notes      #
# for Authors for Section E, and has been peer reviewed under the auspices   #
# of the IUCr Commission on Journals.                                        #
#                                                                            #
# Full details of the Crystallographic Information File format               #
# are given in the paper "The Crystallographic Information File (CIF):       #
# a New Standard Archive File for Crystallography" by S. R. Hall, F. H.      #
# Allen and I. D. Brown [Acta Cryst. (1991), A47, 655-685].                  #
#                                                                            #
# The current version of the core CIF dictionary is obtainable from          #
# ftp://ftp.iucr.org/pub/cif_core.dic. The current version number is 2.4.    #
#                                                                            #
# Software is freely available for graphical display of the structure(s) in  #
# this CIF.  For information consult the CIF home page http://www.iucr.org/  #
# cif/home.html                                                              #
#                                                                            #
# This file may be used for bona fide research purposes within the           #
# scientific community so long as proper attribution is given to the journal # 
# article from which it was obtained.                                        #
#                                                                            #
##############################################################################
                                             
data_global
_audit_creation_method     SHELXL-97
_journal_date_recd_electronic     2010-12-13
_journal_date_accepted     2011-01-04
_journal_name_full     'Acta Crystallographica, Section E'
_journal_year     2011
_journal_volume     67
_journal_issue      2
_journal_page_first     o310
_journal_page_last     o310
_journal_paper_category     QO
_journal_coeditor_code     ZS2087
_publ_contact_author
;
      Ersin \.Inkaya
      Ondokuz May\?is University
      Arts and Sciences Faculty
      Department of Physics
      55139-Samsun
      Turkey
;
_publ_contact_author_email     ersin.inkaya@oposta.omu.edu.tr
_publ_contact_author_fax     ?
_publ_contact_author_phone     ?
_publ_section_title
;\
2-Chloro-<i>N</i>-[4-(3-methyl-3-phenylcyclobutyl)-1,3-thiazol-2-yl]-<i>N</i>'-\
(naphthalen-1-ylmethylidene)acetohydrazide
;
loop_
    _publ_author_name
    _publ_author_address
    '\.Inkaya, Ersin'
;    Department of Physics
     Arts and Sciences Faculty
     Ondokuz May\?is University
     55139 Samsun
     Turkey
;
    'Din\,cer, Muharrem'
;    Department of Physics
     Arts and Sciences Faculty
     Ondokuz May\?is University
     55139 Samsun
     Turkey
;
    '\,Cukuroval\?i, Alaaddin'
;    Department of Chemistry
     Science Faculty
     F\?irat University
     23119 Elaz\?i\(g
     Turkey
;
    'Y\?ilmaz, Engin'
;    Department of Chemistry
     Science Faculty
     Bitlis Eren University
     13000 Bitlis
     Turkey
;
_chemical_name_systematic     ?
data_I
_audit_creation_method     SHELXL-97
_chemical_name_systematic
;
2-Chloro-<i>N</i>-[4-(3-methyl-3-phenylcyclobutyl)-1,3-thiazol-2-yl]-
<i>N</i>'-(naphthalen-1-ylmethylidene)acetohydrazide
;
_chemical_name_common     ?
_chemical_formula_moiety     'C27 H24 Cl N3 O S'
_chemical_formula_sum     'C27 H24 Cl N3 O S'
_chemical_formula_iupac     'C27 H24 Cl N3 O S'
_chemical_formula_weight     474.00
_chemical_melting_point     ?
_symmetry_cell_setting     monoclinic
_symmetry_space_group_name_H-M     'P 21/c'
_symmetry_space_group_name_Hall     '-P 2ybc'
loop_
    _symmetry_equiv_pos_as_xyz
    'x, y, z'
    '-x, y+1/2, -z+1/2'
    '-x, -y, -z'
    'x, -y-1/2, z-1/2'
_cell_length_a     7.498(5)
_cell_length_b     12.823(5)
_cell_length_c     24.924(5)
_cell_angle_alpha     90.00
_cell_angle_beta     92.185(5)
_cell_angle_gamma     90.00
_cell_volume     2394.6(19)
_cell_formula_units_Z     4
_cell_measurement_reflns_used     9611
_cell_measurement_theta_min     1.63
_cell_measurement_theta_max     27.25
_cell_measurement_temperature     296
_exptl_crystal_description     'prism'
_exptl_crystal_colour     'pale brown'
_exptl_crystal_size_max     0.360
_exptl_crystal_size_mid     0.223
_exptl_crystal_size_min     0.120
_exptl_crystal_density_diffrn     1.315
_exptl_crystal_density_meas     ?
_exptl_crystal_density_method     'not measured'
_exptl_crystal_F_000     992
_exptl_absorpt_coefficient_mu     0.272
_exptl_absorpt_correction_type     integration
_exptl_absorpt_process_details     '(X-RED32; Stoe & Cie, 2002)'
_exptl_absorpt_correction_T_min     0.7965
_exptl_absorpt_correction_T_max     0.9607
_exptl_special_details
;
;
_diffrn_ambient_temperature     296
_diffrn_radiation_type     MoK\a
_diffrn_radiation_wavelength     0.71069
_diffrn_radiation_source     'fine-focus sealed tube'
_diffrn_radiation_monochromator     'plane graphite'
_diffrn_measurement_device_type     'Stoe IPDS 2 CCD'
_diffrn_measurement_method     'rotation method'
_diffrn_detector_area_resol_mean     ?
_diffrn_reflns_number     12524
_diffrn_reflns_av_R_equivalents     0.1354
_diffrn_reflns_av_sigmaI/netI     0.1567
_diffrn_reflns_theta_min     1.64
_diffrn_reflns_theta_max     25.00
_diffrn_reflns_theta_full     25.00
_diffrn_measured_fraction_theta_max     0.998
_diffrn_measured_fraction_theta_full     0.998
_diffrn_reflns_limit_h_min     -8
_diffrn_reflns_limit_h_max     7
_diffrn_reflns_limit_k_min     -15
_diffrn_reflns_limit_k_max     15
_diffrn_reflns_limit_l_min     -29
_diffrn_reflns_limit_l_max     29
_diffrn_standards_number     0
_diffrn_standards_interval_count     .
_diffrn_standards_interval_time     .
_diffrn_standards_decay_%     ?
_refine_special_details
;
Refinement of <i>F</i>^2^ against ALL reflections. The weighted <i>R</i>-factor
<i>wR</i> and goodness of fit <i>S</i> are based on <i>F</i>^2^, conventional
<i>R</i>-factors <i>R</i> are based on <i>F</i>, with <i>F</i> set to zero for
negative <i>F</i>^2^. The threshold expression of <i>F</i>^2^ >
\s(<i>F</i>^2^) is used only for calculating <i>R</i>-factors(gt) <i>etc</i>.
and is not relevant to the choice of reflections for refinement.
<i>R</i>-factors based on <i>F</i>^2^ are statistically about twice as large
as those based on <i>F</i>, and <i>R</i>- factors based on ALL data will be
even larger.
;
_reflns_number_total     4206
_reflns_number_gt     1375
_reflns_threshold_expression     I>2\s(I)
_refine_ls_structure_factor_coef     Fsqd
_refine_ls_matrix_type     full
_refine_ls_R_factor_all     0.2334
_refine_ls_R_factor_gt     0.0689
_refine_ls_wR_factor_gt     0.1096
_refine_ls_wR_factor_ref     0.1557
_refine_ls_goodness_of_fit_ref     0.896
_refine_ls_restrained_S_all     0.896
_refine_ls_number_reflns     4206
_refine_ls_number_parameters     298
_refine_ls_number_restraints     0
_refine_ls_hydrogen_treatment     constr
_refine_ls_weighting_scheme     calc
_refine_ls_weighting_details
                 'calc w=1/[\s^2^(Fo^2^)+(0.0426P)^2^] where P=(Fo^2^+2Fc^2^)/3'
_atom_sites_solution_hydrogens     geom
_atom_sites_solution_primary     direct
_atom_sites_solution_secondary     difmap
_refine_ls_shift/su_max     0.000
_refine_ls_shift/su_mean     0.000
_refine_diff_density_max     0.144
_refine_diff_density_min     -0.163
_refine_ls_extinction_method     none
_refine_ls_extinction_coef     ?
loop_
    _atom_type_symbol
    _atom_type_description
    _atom_type_scat_dispersion_real
    _atom_type_scat_dispersion_imag
    _atom_type_scat_source
    'C' 'C' 0.0033 0.0016
                         'International Tables Vol C Tables 4.2.6.8 and 6.1.1.4'
    'H' 'H' 0.0000 0.0000
                         'International Tables Vol C Tables 4.2.6.8 and 6.1.1.4'
    'N' 'N' 0.0061 0.0033
                         'International Tables Vol C Tables 4.2.6.8 and 6.1.1.4'
    'O' 'O' 0.0106 0.0060
                         'International Tables Vol C Tables 4.2.6.8 and 6.1.1.4'
    'S' 'S' 0.1246 0.1234
                         'International Tables Vol C Tables 4.2.6.8 and 6.1.1.4'
    'Cl' 'Cl' 0.1484 0.1585
                         'International Tables Vol C Tables 4.2.6.8 and 6.1.1.4'
_computing_data_collection     'X-AREA (Stoe & Cie, 2002)'
_computing_cell_refinement     'X-AREA (Stoe & Cie, 2002)'
_computing_data_reduction     'X-RED32 (Stoe & Cie, 2002)'
_computing_structure_solution     'SHELXS97 (Sheldrick, 2008)'
_computing_structure_refinement     'SHELXL97 (Sheldrick, 2008)'
_computing_molecular_graphics     'ORTEP-3 for Windows (Farrugia, 1997)'
_computing_publication_material
                                'WinGX (Farrugia, 1999) and PLATON (Spek, 2009)'
loop_
    _atom_site_type_symbol
    _atom_site_label
    _atom_site_fract_x
    _atom_site_fract_y
    _atom_site_fract_z
    _atom_site_U_iso_or_equiv
    _atom_site_adp_type
    _atom_site_calc_flag
    _atom_site_refinement_flags
    _atom_site_occupancy
    _atom_site_disorder_assembly
    _atom_site_disorder_group
    Cl Cl1 0.1715(3) 0.89358(11) 0.38214(7) 0.1256(8) Uani d . 1 . .
    S S1 0.0165(3) 0.51892(13) 0.27709(7) 0.1101(7) Uani d . 1 . .
    N N1 0.2484(6) 0.4174(3) 0.33380(17) 0.0726(14) Uani d . 1 . .
    N N2 0.1837(6) 0.5845(3) 0.37084(17) 0.0721(14) Uani d . 1 . .
    N N3 0.2157(6) 0.5688(3) 0.42568(17) 0.0760(15) Uani d . 1 . .
    O O1 0.1257(7) 0.7154(3) 0.31249(16) 0.1143(18) Uani d . 1 . .
    C C1 0.7867(12) 0.1538(6) 0.3653(3) 0.127(3) Uani d . 1 . .
    H H1 0.8339 0.1724 0.3327 0.153 Uiso calc R 1 . .
    C C2 0.8984(11) 0.1442(7) 0.4126(4) 0.140(3) Uani d . 1 . .
    H H2 1.0198 0.1577 0.4106 0.168 Uiso calc R 1 . .
    C C3 0.8345(13) 0.1166(6) 0.4591(4) 0.110(3) Uani d . 1 . .
    H H3 0.9116 0.1100 0.4891 0.132 Uiso calc R 1 . .
    C C4 0.6583(13) 0.0977(5) 0.4638(3) 0.103(2) Uani d . 1 . .
    H H4 0.6128 0.0789 0.4966 0.123 Uiso calc R 1 . .
    C C5 0.5461(9) 0.1073(4) 0.4178(3) 0.091(2) Uani d . 1 . .
    H H5 0.4248 0.0943 0.4208 0.109 Uiso calc R 1 . .
    C C6 0.6064(11) 0.1348(4) 0.3692(3) 0.0798(18) Uani d . 1 . .
    C C8 0.4959(9) 0.0466(4) 0.2850(2) 0.103(2) Uani d . 1 . .
    H H7A 0.6192 0.0327 0.2789 0.155 Uiso calc R 1 . .
    H H7B 0.4325 0.0570 0.2513 0.155 Uiso calc R 1 . .
    H H7C 0.4452 -0.0114 0.3034 0.155 Uiso calc R 1 . .
    C C7 0.4812(9) 0.1451(4) 0.3194(2) 0.0763(18) Uani d . 1 . .
    C C9 0.4947(9) 0.2463(4) 0.2867(2) 0.0884(19) Uani d . 1 . .
    H H9A 0.5475 0.2368 0.2521 0.106 Uiso calc R 1 . .
    H H9B 0.5516 0.3033 0.3064 0.106 Uiso calc R 1 . .
    C C10 0.2863(9) 0.1759(4) 0.3310(2) 0.0788(18) Uani d . 1 . .
    H H10A 0.2016 0.1192 0.3261 0.095 Uiso calc R 1 . .
    H H10B 0.2737 0.2093 0.3656 0.095 Uiso calc R 1 . .
    C C11 0.2862(9) 0.2530(4) 0.2835(2) 0.0811(18) Uani d . 1 . .
    H H11 0.2394 0.2187 0.2508 0.097 Uiso calc R 1 . .
    C C12 0.1991(8) 0.3552(4) 0.2899(2) 0.0748(18) Uani d . 1 . .
    C C13 0.0734(9) 0.3984(4) 0.2568(2) 0.097(2) Uani d . 1 . .
    H H13 0.0241 0.3657 0.2264 0.117 Uiso calc R 1 . .
    C C14 0.1626(8) 0.5056(4) 0.3315(2) 0.0730(17) Uani d . 1 . .
    C C15 0.1622(8) 0.6881(4) 0.3572(2) 0.082(2) Uani d . 1 . .
    C C16 0.1878(8) 0.7630(4) 0.4043(2) 0.0866(19) Uani d . 1 . .
    H H16A 0.3040 0.7515 0.4217 0.104 Uiso calc R 1 . .
    H H16B 0.0976 0.7497 0.4303 0.104 Uiso calc R 1 . .
    C C17 0.2259(8) 0.4801(4) 0.4471(2) 0.0809(19) Uani d . 1 . .
    H H17 0.2139 0.4198 0.4265 0.097 Uiso calc R 1 . .
    C C18 0.2573(8) 0.4748(4) 0.5056(2) 0.0760(17) Uani d . 1 . .
    C C19 0.2719(9) 0.5651(5) 0.5343(3) 0.108(3) Uani d . 1 . .
    H H19 0.2600 0.6288 0.5167 0.129 Uiso calc R 1 . .
    C C20 0.3046(11) 0.5631(6) 0.5900(3) 0.135(3) Uani d . 1 . .
    H H20 0.3144 0.6255 0.6089 0.162 Uiso calc R 1 . .
    C C21 0.3222(10) 0.4714(7) 0.6168(3) 0.123(3) Uani d . 1 . .
    H H21 0.3454 0.4713 0.6537 0.148 Uiso calc R 1 . .
    C C22 0.3057(8) 0.3774(5) 0.5892(2) 0.0807(18) Uani d . 1 . .
    C C23 0.2711(8) 0.3776(4) 0.5329(2) 0.0745(17) Uani d . 1 . .
    C C24 0.2565(8) 0.2805(4) 0.5059(2) 0.092(2) Uani d . 1 . .
    H H24 0.2392 0.2786 0.4687 0.111 Uiso calc R 1 . .
    C C25 0.2679(10) 0.1900(5) 0.5343(3) 0.106(2) Uani d . 1 . .
    H H25 0.2522 0.1270 0.5163 0.127 Uiso calc R 1 . .
    C C26 0.3021(10) 0.1887(6) 0.5893(3) 0.115(3) Uani d . 1 . .
    H H26 0.3126 0.1257 0.6076 0.138 Uiso calc R 1 . .
    C C27 0.3200(9) 0.2792(7) 0.6158(3) 0.106(2) Uani d . 1 . .
    H H27 0.3424 0.2779 0.6527 0.127 Uiso calc R 1 . .
loop_
    _atom_site_aniso_label
    _atom_site_aniso_U_11
    _atom_site_aniso_U_22
    _atom_site_aniso_U_33
    _atom_site_aniso_U_12
    _atom_site_aniso_U_13
    _atom_site_aniso_U_23
    Cl1 0.187(2) 0.0619(9) 0.1246(15) -0.0055(11) -0.0343(14) 0.0081(10)
    S1 0.1371(17) 0.1007(12) 0.0888(12) 0.0283(12) -0.0443(12) -0.0148(10)
    N1 0.097(4) 0.059(3) 0.061(3) 0.004(3) -0.011(3) -0.002(2)
    N2 0.106(4) 0.058(3) 0.052(3) 0.011(3) -0.002(3) 0.003(2)
    N3 0.107(4) 0.069(3) 0.051(3) -0.006(3) -0.009(3) 0.004(2)
    O1 0.190(5) 0.081(3) 0.069(3) 0.020(3) -0.018(3) 0.014(2)
    C1 0.104(7) 0.186(8) 0.093(6) -0.001(6) 0.000(6) -0.024(5)
    C2 0.092(7) 0.232(10) 0.097(6) -0.001(6) 0.000(6) -0.026(7)
    C3 0.111(8) 0.120(6) 0.097(6) 0.024(6) -0.013(6) -0.029(5)
    C4 0.123(7) 0.086(4) 0.097(6) -0.002(5) -0.018(5) 0.005(4)
    C5 0.112(6) 0.079(4) 0.080(5) -0.007(4) -0.014(5) 0.003(4)
    C6 0.096(6) 0.067(4) 0.077(5) 0.006(4) 0.001(4) -0.017(4)
    C8 0.129(6) 0.091(4) 0.089(5) 0.017(4) -0.008(4) -0.029(4)
    C7 0.094(6) 0.068(4) 0.067(4) 0.004(3) 0.000(4) -0.011(3)
    C9 0.106(6) 0.083(4) 0.077(4) -0.005(4) 0.010(4) -0.016(4)
    C10 0.099(6) 0.071(3) 0.067(4) -0.004(4) 0.002(4) -0.003(3)
    C11 0.110(6) 0.064(4) 0.069(4) 0.000(4) -0.005(4) -0.007(3)
    C12 0.105(5) 0.059(3) 0.060(4) -0.006(3) 0.002(4) -0.006(3)
    C13 0.128(6) 0.096(4) 0.067(4) 0.004(4) -0.023(4) -0.013(4)
    C14 0.108(5) 0.063(4) 0.046(3) -0.003(4) -0.013(3) 0.003(3)
    C15 0.112(6) 0.064(4) 0.069(4) 0.007(3) -0.008(4) 0.008(3)
    C16 0.114(6) 0.061(3) 0.084(4) 0.006(3) -0.010(4) 0.008(3)
    C17 0.126(6) 0.067(4) 0.048(4) -0.013(4) -0.012(3) 0.011(3)
    C18 0.100(5) 0.067(4) 0.060(4) -0.009(3) -0.005(3) -0.003(3)
    C19 0.166(8) 0.077(4) 0.077(5) -0.001(4) -0.025(5) -0.007(4)
    C20 0.198(9) 0.118(6) 0.087(6) -0.016(6) -0.029(6) -0.023(5)
    C21 0.163(8) 0.145(7) 0.061(5) -0.014(6) -0.021(5) -0.007(5)
    C22 0.089(5) 0.107(5) 0.046(4) 0.000(4) -0.003(3) 0.012(4)
    C23 0.082(5) 0.079(4) 0.063(4) -0.006(3) -0.002(3) 0.006(3)
    C24 0.126(6) 0.078(4) 0.071(4) 0.008(4) -0.010(4) 0.012(4)
    C25 0.145(7) 0.082(5) 0.091(5) 0.006(4) -0.003(5) 0.021(4)
    C26 0.128(7) 0.108(6) 0.108(7) 0.008(5) 0.005(5) 0.037(5)
    C27 0.107(6) 0.138(6) 0.073(5) 0.010(5) -0.006(4) 0.032(5)
_geom_special_details
;
All e.s.d.'s (except the e.s.d. in the dihedral angle between two l.s. planes)
are estimated using the full covariance matrix. The cell e.s.d.'s are taken
into account individually in the estimation of e.s.d.'s in distances, angles
and torsion angles; correlations between e.s.d.'s in cell parameters are only
used when they are defined by crystal symmetry. An approximate (isotropic)
treatment of cell e.s.d.'s is used for estimating e.s.d.'s involving l.s.
planes.
;
loop_
    _geom_bond_atom_site_label_1
    _geom_bond_atom_site_label_2
    _geom_bond_site_symmetry_2
    _geom_bond_distance
    _geom_bond_publ_flag
    Cl1 C16 . 1.766(5) ?
    S1 C13 . 1.686(6) ?
    S1 C14 . 1.720(5) ?
    N1 C14 . 1.301(6) ?
    N1 C12 . 1.392(6) ?
    N2 C15 . 1.379(6) ?
    N2 N3 . 1.393(5) ?
    N2 C14 . 1.412(6) ?
    N3 C17 . 1.257(5) ?
    O1 C15 . 1.190(6) ?
    C1 C6 . 1.380(9) ?
    C1 C2 . 1.425(9) ?
    C1 H1 . 0.9300 ?
    C2 C3 . 1.321(9) ?
    C2 H2 . 0.9300 ?
    C3 C4 . 1.353(9) ?
    C3 H3 . 0.9300 ?
    C4 C5 . 1.401(8) ?
    C4 H4 . 0.9300 ?
    C5 C6 . 1.356(8) ?
    C5 H5 . 0.9300 ?
    C6 C7 . 1.532(8) ?
    C8 C7 . 1.532(6) ?
    C8 H7A . 0.9600 ?
    C8 H7B . 0.9600 ?
    C8 H7C . 0.9600 ?
    C7 C9 . 1.539(7) ?
    C7 C10 . 1.552(7) ?
    C9 C11 . 1.565(8) ?
    C9 H9A . 0.9700 ?
    C9 H9B . 0.9700 ?
    C10 C11 . 1.541(7) ?
    C10 H10A . 0.9700 ?
    C10 H10B . 0.9700 ?
    C11 C12 . 1.476(7) ?
    C11 H11 . 0.9800 ?
    C12 C13 . 1.349(7) ?
    C13 H13 . 0.9300 ?
    C15 C16 . 1.523(7) ?
    C16 H16A . 0.9700 ?
    C16 H16B . 0.9700 ?
    C17 C18 . 1.470(7) ?
    C17 H17 . 0.9300 ?
    C18 C19 . 1.364(7) ?
    C18 C23 . 1.422(7) ?
    C19 C20 . 1.403(8) ?
    C19 H19 . 0.9300 ?
    C20 C21 . 1.356(8) ?
    C20 H20 . 0.9300 ?
    C21 C22 . 1.391(8) ?
    C21 H21 . 0.9300 ?
    C22 C23 . 1.417(7) ?
    C22 C27 . 1.425(8) ?
    C23 C24 . 1.418(7) ?
    C24 C25 . 1.361(7) ?
    C24 H24 . 0.9300 ?
    C25 C26 . 1.384(8) ?
    C25 H25 . 0.9300 ?
    C26 C27 . 1.340(8) ?
    C26 H26 . 0.9300 ?
    C27 H27 . 0.9300 ?
loop_
    _geom_angle_atom_site_label_1
    _geom_angle_atom_site_label_2
    _geom_angle_atom_site_label_3
    _geom_angle_site_symmetry_1
    _geom_angle_site_symmetry_3
    _geom_angle
    _geom_angle_publ_flag
    C13 S1 C14 . . 89.2(3) ?
    C14 N1 C12 . . 110.4(4) ?
    C15 N2 N3 . . 113.2(4) ?
    C15 N2 C14 . . 120.6(4) ?
    N3 N2 C14 . . 126.0(4) ?
    C17 N3 N2 . . 123.5(4) ?
    C6 C1 C2 . . 118.2(8) ?
    C6 C1 H1 . . 120.9 ?
    C2 C1 H1 . . 120.9 ?
    C3 C2 C1 . . 121.9(8) ?
    C3 C2 H2 . . 119.1 ?
    C1 C2 H2 . . 119.1 ?
    C2 C3 C4 . . 120.8(8) ?
    C2 C3 H3 . . 119.6 ?
    C4 C3 H3 . . 119.6 ?
    C3 C4 C5 . . 118.2(8) ?
    C3 C4 H4 . . 120.9 ?
    C5 C4 H4 . . 120.9 ?
    C6 C5 C4 . . 122.9(7) ?
    C6 C5 H5 . . 118.5 ?
    C4 C5 H5 . . 118.5 ?
    C5 C6 C1 . . 118.0(6) ?
    C5 C6 C7 . . 122.0(7) ?
    C1 C6 C7 . . 119.9(7) ?
    C7 C8 H7A . . 109.5 ?
    C7 C8 H7B . . 109.5 ?
    H7A C8 H7B . . 109.5 ?
    C7 C8 H7C . . 109.5 ?
    H7A C8 H7C . . 109.5 ?
    H7B C8 H7C . . 109.5 ?
    C6 C7 C8 . . 109.1(5) ?
    C6 C7 C9 . . 116.8(5) ?
    C8 C7 C9 . . 113.0(5) ?
    C6 C7 C10 . . 115.1(5) ?
    C8 C7 C10 . . 113.7(5) ?
    C9 C7 C10 . . 88.0(4) ?
    C7 C9 C11 . . 89.2(5) ?
    C7 C9 H9A . . 113.8 ?
    C11 C9 H9A . . 113.8 ?
    C7 C9 H9B . . 113.8 ?
    C11 C9 H9B . . 113.8 ?
    H9A C9 H9B . . 111.0 ?
    C11 C10 C7 . . 89.7(5) ?
    C11 C10 H10A . . 113.7 ?
    C7 C10 H10A . . 113.7 ?
    C11 C10 H10B . . 113.7 ?
    C7 C10 H10B . . 113.7 ?
    H10A C10 H10B . . 110.9 ?
    C12 C11 C10 . . 118.3(5) ?
    C12 C11 C9 . . 119.2(5) ?
    C10 C11 C9 . . 87.4(4) ?
    C12 C11 H11 . . 110.0 ?
    C10 C11 H11 . . 110.0 ?
    C9 C11 H11 . . 110.0 ?
    C13 C12 N1 . . 113.8(5) ?
    C13 C12 C11 . . 126.9(5) ?
    N1 C12 C11 . . 119.3(5) ?
    C12 C13 S1 . . 111.8(4) ?
    C12 C13 H13 . . 124.1 ?
    S1 C13 H13 . . 124.1 ?
    N1 C14 N2 . . 123.4(4) ?
    N1 C14 S1 . . 114.8(4) ?
    N2 C14 S1 . . 121.8(4) ?
    O1 C15 N2 . . 122.4(5) ?
    O1 C15 C16 . . 123.6(5) ?
    N2 C15 C16 . . 114.1(5) ?
    C15 C16 Cl1 . . 110.6(4) ?
    C15 C16 H16A . . 109.5 ?
    Cl1 C16 H16A . . 109.5 ?
    C15 C16 H16B . . 109.5 ?
    Cl1 C16 H16B . . 109.5 ?
    H16A C16 H16B . . 108.1 ?
    N3 C17 C18 . . 117.9(5) ?
    N3 C17 H17 . . 121.0 ?
    C18 C17 H17 . . 121.0 ?
    C19 C18 C23 . . 119.4(5) ?
    C19 C18 C17 . . 119.1(5) ?
    C23 C18 C17 . . 121.5(5) ?
    C18 C19 C20 . . 120.8(6) ?
    C18 C19 H19 . . 119.6 ?
    C20 C19 H19 . . 119.6 ?
    C21 C20 C19 . . 120.9(6) ?
    C21 C20 H20 . . 119.6 ?
    C19 C20 H20 . . 119.6 ?
    C20 C21 C22 . . 120.2(6) ?
    C20 C21 H21 . . 119.9 ?
    C22 C21 H21 . . 119.9 ?
    C21 C22 C23 . . 119.9(6) ?
    C21 C22 C27 . . 122.1(6) ?
    C23 C22 C27 . . 118.0(6) ?
    C22 C23 C24 . . 118.5(5) ?
    C22 C23 C18 . . 118.9(5) ?
    C24 C23 C18 . . 122.7(5) ?
    C25 C24 C23 . . 119.9(5) ?
    C25 C24 H24 . . 120.0 ?
    C23 C24 H24 . . 120.0 ?
    C24 C25 C26 . . 122.2(7) ?
    C24 C25 H25 . . 118.9 ?
    C26 C25 H25 . . 118.9 ?
    C27 C26 C25 . . 119.2(7) ?
    C27 C26 H26 . . 120.4 ?
    C25 C26 H26 . . 120.4 ?
    C26 C27 C22 . . 122.2(6) ?
    C26 C27 H27 . . 118.9 ?
    C22 C27 H27 . . 118.9 ?
loop_
    _geom_torsion_atom_site_label_1
    _geom_torsion_atom_site_label_2
    _geom_torsion_atom_site_label_3
    _geom_torsion_atom_site_label_4
    _geom_torsion_site_symmetry_1
    _geom_torsion_site_symmetry_2
    _geom_torsion_site_symmetry_3
    _geom_torsion_site_symmetry_4
    _geom_torsion
    _geom_torsion_publ_flag
    C15 N2 N3 C17 . . . . 174.5(6) ?
    C14 N2 N3 C17 . . . . -1.6(9) ?
    C6 C1 C2 C3 . . . . 0.9(12) ?
    C1 C2 C3 C4 . . . . -1.0(13) ?
    C2 C3 C4 C5 . . . . 0.6(12) ?
    C3 C4 C5 C6 . . . . -0.2(10) ?
    C4 C5 C6 C1 . . . . 0.1(10) ?
    C4 C5 C6 C7 . . . . -179.9(5) ?
    C2 C1 C6 C5 . . . . -0.4(10) ?
    C2 C1 C6 C7 . . . . 179.5(6) ?
    C5 C6 C7 C8 . . . . -100.5(7) ?
    C1 C6 C7 C8 . . . . 79.6(7) ?
    C5 C6 C7 C9 . . . . 129.9(6) ?
    C1 C6 C7 C9 . . . . -50.1(8) ?
    C5 C6 C7 C10 . . . . 28.7(8) ?
    C1 C6 C7 C10 . . . . -151.2(6) ?
    C6 C7 C9 C11 . . . . -135.0(6) ?
    C8 C7 C9 C11 . . . . 97.2(5) ?
    C10 C7 C9 C11 . . . . -17.8(4) ?
    C6 C7 C10 C11 . . . . 136.9(5) ?
    C8 C7 C10 C11 . . . . -96.2(5) ?
    C9 C7 C10 C11 . . . . 18.1(4) ?
    C7 C10 C11 C12 . . . . -139.8(5) ?
    C7 C10 C11 C9 . . . . -17.8(4) ?
    C7 C9 C11 C12 . . . . 139.1(5) ?
    C7 C9 C11 C10 . . . . 17.9(4) ?
    C14 N1 C12 C13 . . . . -1.6(7) ?
    C14 N1 C12 C11 . . . . 177.6(5) ?
    C10 C11 C12 C13 . . . . -127.6(7) ?
    C9 C11 C12 C13 . . . . 128.4(6) ?
    C10 C11 C12 N1 . . . . 53.3(8) ?
    C9 C11 C12 N1 . . . . -50.8(7) ?
    N1 C12 C13 S1 . . . . 2.0(7) ?
    C11 C12 C13 S1 . . . . -177.2(5) ?
    C14 S1 C13 C12 . . . . -1.4(5) ?
    C12 N1 C14 N2 . . . . 179.4(5) ?
    C12 N1 C14 S1 . . . . 0.5(6) ?
    C15 N2 C14 N1 . . . . 149.7(6) ?
    N3 N2 C14 N1 . . . . -34.4(9) ?
    C15 N2 C14 S1 . . . . -31.5(8) ?
    N3 N2 C14 S1 . . . . 144.4(5) ?
    C13 S1 C14 N1 . . . . 0.5(5) ?
    C13 S1 C14 N2 . . . . -178.4(5) ?
    N3 N2 C15 O1 . . . . -176.4(6) ?
    C14 N2 C15 O1 . . . . 0.0(10) ?
    N3 N2 C15 C16 . . . . 3.1(7) ?
    C14 N2 C15 C16 . . . . 179.4(5) ?
    O1 C15 C16 Cl1 . . . . -4.2(9) ?
    N2 C15 C16 Cl1 . . . . 176.3(4) ?
    N2 N3 C17 C18 . . . . -179.0(5) ?
    N3 C17 C18 C19 . . . . 0.8(9) ?
    N3 C17 C18 C23 . . . . -179.8(6) ?
    C23 C18 C19 C20 . . . . 1.6(10) ?
    C17 C18 C19 C20 . . . . -179.0(7) ?
    C18 C19 C20 C21 . . . . -0.1(13) ?
    C19 C20 C21 C22 . . . . -0.8(13) ?
    C20 C21 C22 C23 . . . . 0.2(11) ?
    C20 C21 C22 C27 . . . . -178.8(8) ?
    C21 C22 C23 C24 . . . . 179.5(6) ?
    C27 C22 C23 C24 . . . . -1.4(9) ?
    C21 C22 C23 C18 . . . . 1.2(9) ?
    C27 C22 C23 C18 . . . . -179.7(6) ?
    C19 C18 C23 C22 . . . . -2.1(9) ?
    C17 C18 C23 C22 . . . . 178.5(6) ?
    C19 C18 C23 C24 . . . . 179.7(6) ?
    C17 C18 C23 C24 . . . . 0.3(9) ?
    C22 C23 C24 C25 . . . . 2.9(9) ?
    C18 C23 C24 C25 . . . . -178.9(6) ?
    C23 C24 C25 C26 . . . . -3.2(11) ?
    C24 C25 C26 C27 . . . . 1.8(12) ?
    C25 C26 C27 C22 . . . . -0.3(12) ?
    C21 C22 C27 C26 . . . . 179.2(8) ?
    C23 C22 C27 C26 . . . . 0.2(10) ?
loop_
    _geom_hbond_atom_site_label_D
    _geom_hbond_atom_site_label_H
    _geom_hbond_atom_site_label_A
    _geom_hbond_site_symmetry_A
    _geom_hbond_distance_DH
    _geom_hbond_distance_HA
    _geom_hbond_distance_DA
    _geom_hbond_angle_DHA
    C13 H13 O1 2_545 0.93 2.41 3.243(7) 148.3
    C8 H7A Cg1 2_645 0.96 2.94 3.748(3) 143
    C16 H16B Cg2 3_566 0.97 2.93 3.740(8) 142
