# Supplementary material for: 2-Chloro-N-[4-(3-methyl-3-phenyl­cyclo­but­yl)-1,3-thia­zol-2-yl]-N′-(naphthalen-1-yl­methyl­idene)acetohydrazide
Source: Acta Crystallogr Sect E Struct Rep Online. 2011 Jan 8;67(Pt 2):o310. doi: 10.1107/S1600536811000183 (PMC3051444; doi:10.1107/S1600536811000183)
Supplement: Supplementary file 2 [file e-67-0o310-Isup2.hkl]

#
# h,k,l, Fc-squared, Fo-squared, sigma(Fo-squared) and status flag
#
data_I
_shelx_title ' muh101 in P 21/c'
_shelx_refln_list_code          4
_shelx_F_calc_maximum      203.20
_exptl_crystal_F_000       992.00
_reflns_d_resolution_high  0.8408
 
loop_
 _symmetry_equiv_pos_as_xyz
 'x, y, z'
 '-x, y+1/2, -z+1/2'
 '-x, -y, -z'
 'x, -y-1/2, z-1/2'
 
_cell_length_a     7.4980
_cell_length_b    12.8230
_cell_length_c    24.9240
_cell_angle_alpha  90.000
_cell_angle_beta   92.185
_cell_angle_gamma  90.000
 
_shelx_F_squared_multiplier     1.000
 
loop_
 _refln_index_h
 _refln_index_k
 _refln_index_l
 _refln_F_squared_calc
 _refln_F_squared_meas
 _refln_F_squared_sigma
 _refln_observed_status
   2   0   0    41291.99    43424.66    205.49 o
   3   0   0     1482.38     1569.24     53.72 o
   4   0   0     3307.38     3347.05     61.66 o
   5   0   0        9.69       12.72     41.17 o
   6   0   0      104.54       38.78     50.37 o
   7   0   0        6.84       51.68     53.02 o
   8   0   0        0.00      -22.88     54.41 o
   1   1   0       37.15       44.31     41.19 o
   2   1   0    13100.63    14272.02    104.63 o
   3   1   0     5018.80     5268.24     75.08 o
   4   1   0     2926.76     3015.68    285.60 o
   5   1   0      569.57      580.74     32.16 o
   6   1   0      142.17      122.37     29.26 o
   7   1   0        1.92       32.44     29.32 o
   8   1   0        1.61       27.04     32.39 o
   0   2   0     1400.00     1181.26     67.24 o
   1   2   0     2244.37     2217.44     74.54 o
   2   2   0     1043.89     1065.75     36.02 o
   3   2   0      280.25      291.01     34.11 o
   4   2   0      261.42      259.55     48.55 o
   5   2   0      510.86      470.50     34.52 o
   6   2   0        2.86       26.05     28.77 o
   7   2   0        0.02       10.06     29.21 o
   8   2   0        2.46       25.01     52.09 o
   1   3   0     9059.96     8922.97     93.21 o
   2   3   0      137.19      153.53     29.73 o
   3   3   0       77.30       86.52     25.52 o
   4   3   0       62.39       88.16     25.21 o
   5   3   0       45.17       35.20     30.20 o
   6   3   0        5.07       26.69     24.25 o
   7   3   0       18.74       11.53     28.02 o
   8   3   0        0.13       52.39     27.80 o
   0   4   0     1425.55     1401.14     56.70 o
   1   4   0      187.57      181.44     36.95 o
   2   4   0     1027.78     1091.21     29.50 o
   3   4   0     1125.19     1175.25     32.44 o
   4   4   0      430.96      446.66     27.79 o
   5   4   0        0.64       10.36     26.15 o
   6   4   0       21.39       -6.46     43.03 o
   7   4   0        4.76       41.96     28.94 o
   8   4   0        3.63       23.91     27.17 o
   1   5   0      115.11      111.50     29.90 o
   2   5   0      240.48      272.22     27.22 o
   3   5   0        8.48       30.73     29.32 o
   4   5   0        4.56       -7.45     27.29 o
   5   5   0        5.41       -6.66     24.90 o
   6   5   0        4.28       20.26     24.92 o
   7   5   0       33.43        8.31     35.87 o
   8   5   0        0.39       57.02     29.93 o
   0   6   0     1709.49     1709.91     48.01 o
   1   6   0      302.46      270.39     31.48 o
   2   6   0     1094.65     1175.90     30.97 o
   3   6   0      595.09      628.02     30.62 o
   4   6   0       13.30       39.12     28.09 o
   5   6   0       12.53       12.16     29.39 o
   6   6   0        2.03      -17.71     26.29 o
   7   6   0        8.43        8.45     39.41 o
   8   6   0        1.88       30.06     29.94 o
   1   7   0     1379.34     1391.14     42.27 o
   2   7   0       11.15       23.82     24.29 o
   3   7   0       75.07       71.44     29.35 o
   4   7   0      362.02      337.90     38.15 o
   5   7   0       55.13       53.27     27.72 o
   6   7   0        0.40        0.45     28.09 o
   7   7   0        0.59       14.05     34.90 o
   0   8   0     1367.22     1413.23     84.81 o
   1   8   0       77.30      138.63     31.05 o
   2   8   0      155.53      149.90     26.47 o
   3   8   0       51.34       69.00     25.53 o
   4   8   0        1.45       26.85     29.26 o
   5   8   0       27.01       33.32     30.56 o
   6   8   0       19.95        3.33     41.59 o
   7   8   0        1.26       22.86     30.72 o
   1   9   0      373.54      344.62     28.14 o
   2   9   0       22.22       29.98     26.42 o
   3   9   0      103.69       90.52     27.82 o
   4   9   0       77.68       96.66     28.08 o
   5   9   0        5.22        7.66     34.21 o
   6   9   0        6.19       26.47     30.04 o
   7   9   0        3.47       54.34     31.44 o
   0  10   0      472.69      521.49     47.46 o
   1  10   0      488.51      508.40     30.57 o
   2  10   0       87.79      110.34     26.03 o
   3  10   0       10.76       42.14     25.80 o
   4  10   0       25.84       73.90     32.07 o
   5  10   0       24.32       56.61     30.61 o
   6  10   0        1.87        6.99     31.66 o
   1  11   0        0.32       24.72     27.78 o
   2  11   0       84.01       89.00     25.48 o
   3  11   0       96.22       64.32     26.37 o
   4  11   0       14.53       11.96     32.68 o
   5  11   0        4.67        6.25     29.57 o
   6  11   0        0.00       10.48     31.72 o
   0  12   0       16.26       26.58     45.10 o
   1  12   0       11.18        7.39     26.52 o
   2  12   0       16.48       31.51     28.50 o
   3  12   0        6.48       19.29     27.12 o
   4  12   0        6.91      -17.93     31.45 o
   5  12   0        4.39       -9.46     32.76 o
   1  13   0        0.06       21.32     27.19 o
   2  13   0       37.12       37.51     26.59 o
   3  13   0        9.25       39.01     27.99 o
   4  13   0       13.20       26.83     31.83 o
   0  14   0       26.50       -0.31     40.97 o
   1  14   0        0.62       27.09     30.20 o
   2  14   0        1.14       16.27     28.93 o
   3  14   0        0.43       20.04     30.10 o
   1  15   0        8.26       18.13     26.87 o
  -8   1   1        0.08      -39.55     35.38 o
  -7   1   1        1.24       58.43     30.02 o
  -6   1   1      210.34      197.95     48.96 o
  -5   1   1       46.08       20.84     29.22 o
  -4   1   1     1733.81     2035.62     62.23 o
  -3   1   1      187.11      213.08     54.85 o
  -2   1   1    22542.59    24125.01    203.81 o
  -1   1   1      904.48      952.55     45.07 o
   0   1   1     3419.46     3898.98     71.53 o
   1   1   1     4844.48     5117.78    169.23 o
   2   1   1      796.68      909.06     40.05 o
   3   1   1     1292.26     1270.40     36.62 o
   4   1   1      535.63      540.94     33.14 o
   5   1   1       70.60       40.23     32.14 o
   6   1   1       38.55       39.00     28.95 o
   7   1   1        1.45      -10.67     32.84 o
   8   1   1        1.21       39.47     32.01 o
  -8   2   1        0.01       48.38     26.71 o
  -7   2   1        4.68       22.45     32.76 o
  -6   2   1       33.73      -10.31     29.75 o
  -5   2   1        1.43        6.12     41.60 o
  -4   2   1       43.85       45.12     39.65 o
  -3   2   1      241.42      237.98     34.05 o
  -2   2   1      576.36      635.03     34.96 o
  -1   2   1    15427.52    16524.00    580.25 o
   0   2   1     5035.38     4703.99     61.22 o
   1   2   1      555.54      621.64     39.84 o
   2   2   1     1688.94     1639.34     96.79 o
   3   2   1       93.86      142.41     29.94 o
   4   2   1       29.91       56.27     28.26 o
   5   2   1       61.96       70.63     31.48 o
   6   2   1       11.18       36.35     29.15 o
   7   2   1        0.28       -0.84     29.75 o
   8   2   1        0.06       16.49     40.24 o
  -8   3   1        0.36       27.63     27.00 o
  -7   3   1       14.70       -6.72     30.81 o
  -6   3   1        0.72       40.80     45.05 o
  -5   3   1        0.70      -42.62     31.03 o
  -4   3   1        0.38       14.57     23.00 o
  -3   3   1        4.67       45.24     26.42 o
  -2   3   1      850.65      835.13     34.94 o
  -1   3   1      469.51      499.29     36.55 o
   0   3   1    18765.16    17200.07    106.78 o
   1   3   1       62.37       70.26     32.97 o
   2   3   1     1439.24     1526.63     37.35 o
   3   3   1      305.07      334.23     27.61 o
   4   3   1      213.54      226.06     29.09 o
   5   3   1       78.81       47.25     30.10 o
   6   3   1        5.29       29.35     29.55 o
   7   3   1        5.77       -0.65     33.33 o
   8   3   1        6.51        2.37     27.11 o
  -8   4   1        4.42       24.72     29.02 o
  -7   4   1        0.64       17.65     27.04 o
  -6   4   1       86.35       41.08     43.45 o
  -5   4   1       66.81       57.31     26.79 o
  -4   4   1        6.25       27.21     26.08 o
  -3   4   1       42.56       56.53     26.76 o
  -2   4   1     1459.57     1521.93     44.93 o
  -1   4   1     1069.99     1028.01     36.18 o
   0   4   1      755.95      714.96     39.00 o
   1   4   1       25.82        0.75     33.14 o
   2   4   1      599.29      585.77     32.71 o
   3   4   1       91.84       68.55     26.79 o
   4   4   1      151.68      158.91     28.32 o
   5   4   1       64.64       13.97     28.15 o
   6   4   1        1.25       45.48     31.43 o
   7   4   1        1.50       14.65     25.11 o
   8   4   1        0.01       33.30     27.05 o
  -8   5   1        1.32       22.85     29.04 o
  -7   5   1        4.55       33.34     31.08 o
  -6   5   1       31.42       38.85     34.83 o
  -5   5   1      217.15      198.23     26.23 o
  -4   5   1      111.20       96.68     29.86 o
  -3   5   1      648.05      680.48     28.39 o
  -2   5   1      381.59      381.26     29.99 o
  -1   5   1        1.75       32.06     29.76 o
   0   5   1     2734.36     2529.42     42.17 o
   1   5   1      548.39      543.34     32.30 o
   2   5   1     2281.18     2403.27     39.24 o
   3   5   1      227.87      269.91     26.74 o
   4   5   1      431.46      426.67     46.90 o
   5   5   1        1.23       12.59     26.40 o
   6   5   1       13.36       28.87     26.49 o
   7   5   1        3.50        0.14     25.59 o
   8   5   1        3.41       46.35     45.55 o
  -8   6   1        1.39       24.03     28.70 o
  -7   6   1        1.22       30.65     33.37 o
  -6   6   1        4.48        7.38     25.75 o
  -5   6   1        0.61       12.18     25.98 o
  -4   6   1        8.45       38.79     27.02 o
  -3   6   1        5.36       34.24     30.73 o
  -2   6   1      362.43      360.76     27.07 o
  -1   6   1     7632.12     7265.29    180.86 o
   0   6   1     2725.27     2491.91     38.32 o
   1   6   1        2.43       44.39     30.40 o
   2   6   1       49.39       47.60     25.78 o
   3   6   1      191.67      178.49     29.95 o
   4   6   1       19.21        6.60     27.77 o
   5   6   1       62.02       46.23     26.73 o
   6   6   1       50.63       33.33     29.24 o
   7   6   1        2.90       12.44     67.33 o
   8   6   1        2.88       54.38     30.35 o
  -7   7   1        1.44       32.05     37.87 o
  -6   7   1        4.79       -9.99     43.21 o
  -5   7   1        6.45       15.18     28.46 o
  -4   7   1        5.45       41.93     30.39 o
  -3   7   1       29.09        4.86     25.88 o
  -2   7   1      156.63      179.10     29.37 o
  -1   7   1       17.92       47.44     28.08 o
   0   7   1      620.95      619.76     29.02 o
   1   7   1       14.63       25.38     26.43 o
   2   7   1       14.42       23.40     25.85 o
   3   7   1      102.32       73.92     29.96 o
   4   7   1        2.53       20.70     26.29 o
   5   7   1       21.56       28.58     26.29 o
   6   7   1       25.69        2.74     27.63 o
   7   7   1        1.94       -0.05     28.91 o
  -7   8   1        5.34       42.85     30.14 o
  -6   8   1        1.29       53.73     30.03 o
  -5   8   1        3.11       52.66     30.16 o
  -4   8   1       50.54       49.90     28.87 o
  -3   8   1       56.12       80.25     25.27 o
  -2   8   1      112.02      147.09     25.32 o
  -1   8   1      348.61      326.68     31.87 o
   0   8   1      874.41      795.85     30.50 o
   1   8   1        0.00      -11.56     28.16 o
   2   8   1      121.62      148.69     27.78 o
   3   8   1       10.68       50.06     27.31 o
   4   8   1       72.39       73.80     30.31 o
   5   8   1        0.65       59.30     28.24 o
   6   8   1        5.22       30.94     27.08 o
   7   8   1        1.50      -32.45     28.82 o
  -7   9   1        1.04       20.52     33.69 o
  -6   9   1        0.02       21.96     29.93 o
  -5   9   1       33.54       27.62     30.80 o
  -4   9   1        5.43       54.62     34.11 o
  -3   9   1       26.47       43.54     27.22 o
  -2   9   1       41.42       20.58     24.98 o
  -1   9   1       17.58       12.41     28.26 o
   0   9   1      133.63      173.15     27.85 o
   1   9   1       63.35       53.08     28.97 o
   2   9   1       20.39       65.13     26.45 o
   3   9   1      316.68      331.61     28.25 o
   4   9   1       96.98       95.11     27.03 o
   5   9   1       11.45       34.70     35.30 o
   6   9   1       18.02       12.61     28.45 o
   7   9   1        0.35       20.07     32.53 o
  -6  10   1        0.12       27.86     31.07 o
  -5  10   1       11.32       -5.07     31.55 o
  -4  10   1       37.91       14.64     31.61 o
  -3  10   1      567.77      508.46     30.49 o
  -2  10   1      123.89      130.45     26.40 o
  -1  10   1     1138.42     1022.47     49.06 o
   0  10   1      102.46      146.81     27.98 o
   1  10   1     1183.30     1188.19     44.03 o
   2  10   1      174.35      153.24     28.25 o
   3  10   1        8.27        8.00     26.21 o
   4  10   1        2.09       29.90     30.12 o
   5  10   1        0.53        3.97     30.87 o
   6  10   1        1.21       63.96     31.41 o
  -6  11   1        3.34       37.84     34.91 o
  -5  11   1       18.79       19.06     33.69 o
  -4  11   1        0.01       23.62     36.73 o
  -3  11   1       16.63        0.47     24.98 o
  -2  11   1       44.57      102.57     25.08 o
  -1  11   1        0.03       20.18     29.04 o
   0  11   1       32.56       89.01     26.69 o
   1  11   1       22.88      -13.38     25.97 o
   2  11   1       45.29       45.53     26.26 o
   3  11   1       99.52       81.09     25.69 o
   4  11   1       11.85       25.13     31.03 o
   5  11   1       17.89        7.71     29.20 o
   6  11   1        0.06        0.77     31.10 o
  -5  12   1        2.01       32.35     34.05 o
  -4  12   1       26.35       21.79     33.39 o
  -3  12   1       61.49       69.31     26.59 o
  -2  12   1        4.96       54.96     26.45 o
  -1  12   1       12.11       13.71     25.29 o
   0  12   1        0.61       22.44     26.40 o
   1  12   1      157.27      140.47     28.95 o
   2  12   1       14.06       48.49     26.30 o
   3  12   1       22.33       28.17     29.48 o
   4  12   1        0.02        6.18     31.03 o
   5  12   1        8.65       41.15     44.62 o
  -4  13   1       14.20       -8.74     31.63 o
  -3  13   1        0.34       41.91     28.16 o
  -2  13   1       64.98       51.76     26.29 o
  -1  13   1       30.64       41.23     26.08 o
   0  13   1       97.43      143.17     28.86 o
   1  13   1       99.00       94.16     28.20 o
   2  13   1        2.21        5.91     26.65 o
   3  13   1       65.95       52.31     29.02 o
   4  13   1        9.18       -4.48     36.05 o
  -3  14   1       24.66       20.28     26.82 o
  -2  14   1        6.06       32.76     26.95 o
  -1  14   1        6.40       60.28     27.30 o
   0  14   1        0.02       11.43     29.76 o
   1  14   1       47.06       78.96     29.97 o
   2  14   1       12.26       52.57     27.02 o
   3  14   1        0.98        9.02     30.62 o
  -1  15   1        5.58       62.37     31.52 o
   0  15   1       36.60       35.22     29.35 o
   1  15   1       43.62       25.80     27.08 o
  -8   0   2        2.48       53.37     55.93 o
  -7   0   2        2.50        7.38     42.64 o
  -6   0   2      374.02      291.03     44.03 o
  -5   0   2       19.45       34.39     40.69 o
  -4   0   2     2507.59     2427.70     56.58 o
   0   0   2       20.83       12.29     51.11 o
   1   0   2       35.21       44.76     39.50 o
   2   0   2        1.07      -10.34     50.07 o
   3   0   2       48.91       44.38     41.04 o
   4   0   2     4501.63     4807.46     66.53 o
   5   0   2       47.44       56.02     40.52 o
   6   0   2       11.17       34.00     49.24 o
   7   0   2       21.44      -10.68     41.82 o
   8   0   2        0.30      -13.68     46.03 o
  -8   1   2       20.11       -1.25     43.86 o
  -7   1   2       26.50       13.90     30.62 o
  -6   1   2      107.68       69.84     29.27 o
  -5   1   2        0.01       12.17     32.22 o
  -4   1   2      565.32      682.07     54.11 o
  -3   1   2       42.67       71.04     42.86 o
  -2   1   2     2533.32     2763.37     73.69 o
  -1   1   2     6872.10     6697.68    492.13 o
   0   1   2     1067.00      973.48     49.65 o
   1   1   2     2702.04     2896.96     57.10 o
   2   1   2     4327.46     4626.45    136.59 o
   3   1   2      253.31      276.50     32.60 o
   4   1   2      120.56      128.44     29.73 o
   5   1   2       29.38       23.08     47.59 o
   6   1   2       67.74       94.15     31.43 o
   7   1   2        0.02       35.59     29.74 o
   8   1   2        1.41       25.71     56.41 o
  -8   2   2        0.24       39.53     27.24 o
  -7   2   2        3.81       39.42     26.28 o
  -6   2   2       73.54       65.07     62.18 o
  -5   2   2      145.42       82.51     51.15 o
  -4   2   2       16.02       63.88     39.91 o
  -3   2   2      278.89      311.30     27.01 o
  -2   2   2     5014.16     5273.64    126.99 o
  -1   2   2     4824.49     5333.42     60.23 o
   0   2   2      116.97      120.85     37.31 o
   1   2   2     1960.02     1954.29     43.79 o
   2   2   2     1970.75     2043.13     73.87 o
   3   2   2     1413.01     1494.74     37.02 o
   4   2   2      222.24      265.96     28.95 o
   5   2   2       55.93       56.93     31.09 o
   6   2   2        0.00      -27.66     29.29 o
   7   2   2        6.32       28.00     30.03 o
   8   2   2        0.85       49.66     34.55 o
  -8   3   2        9.06        4.96     27.18 o
  -7   3   2        0.39       19.90     25.22 o
  -6   3   2       28.14       35.89     32.75 o
  -5   3   2        6.64        6.82     34.11 o
  -4   3   2       59.41       70.35     26.05 o
  -3   3   2       62.49       61.82     29.12 o
  -2   3   2       53.53      105.82     27.14 o
  -1   3   2     9063.87     9406.73    133.15 o
   0   3   2     1394.82     1291.81     46.93 o
   1   3   2      440.37      469.19     33.18 o
   2   3   2      647.64      699.44     33.69 o
   3   3   2      474.33      511.99     35.06 o
   4   3   2      109.56      130.42     37.19 o
   5   3   2       69.69       67.58     32.67 o
   6   3   2       13.43       38.98     29.68 o
   7   3   2        0.99       26.53     40.08 o
   8   3   2        2.59       45.98     30.55 o
  -8   4   2        2.81        3.88     27.70 o
  -7   4   2       12.03       61.99     31.20 o
  -6   4   2       45.40       21.11     31.43 o
  -5   4   2        1.20       32.18     33.33 o
  -4   4   2       40.28       45.53     24.69 o
  -3   4   2      784.02      758.72     30.52 o
  -2   4   2      635.46      653.26     29.22 o
  -1   4   2      328.36      320.27     33.56 o
   0   4   2     4774.42     4440.47     48.88 o
   1   4   2       62.32      100.60     31.57 o
   2   4   2     1965.53     2019.38     36.73 o
   3   4   2        1.93        9.92     26.76 o
   4   4   2        1.80        3.65     26.15 o
   5   4   2       30.35       16.73     25.92 o
   6   4   2      114.29       75.26     25.38 o
   7   4   2       43.36       26.44     27.11 o
   8   4   2        0.19       32.77     27.12 o
  -8   5   2        0.13       -2.71     28.15 o
  -7   5   2       12.12       31.67     33.70 o
  -6   5   2        2.46       11.38     60.62 o
  -5   5   2       49.55       49.84     29.29 o
  -4   5   2       14.23       28.16     28.96 o
  -3   5   2      787.52      840.25     42.66 o
  -2   5   2      426.82      525.65     28.95 o
  -1   5   2      397.66      340.71     31.35 o
   0   5   2     2174.97     1916.20     52.44 o
   1   5   2      101.01      109.83     32.29 o
   2   5   2      735.63      806.43     35.02 o
   3   5   2       13.32       11.55     26.52 o
   4   5   2      148.40      149.82     30.01 o
   5   5   2      128.59      145.29     32.41 o
   6   5   2       35.31       34.31     25.42 o
   7   5   2        0.41       16.89     29.41 o
   8   5   2        0.91       32.58     38.81 o
  -8   6   2        0.01      -18.87     38.49 o
  -7   6   2        7.10       57.76     52.98 o
  -6   6   2        2.38      -14.12     26.12 o
  -5   6   2      128.58       88.01     28.09 o
  -4   6   2      115.19      103.29     26.64 o
  -3   6   2      296.86      317.44     27.91 o
  -2   6   2      360.49      358.52     25.62 o
  -1   6   2      423.40      428.01     31.19 o
   0   6   2      781.83      766.02     33.54 o
   1   6   2     3050.86     3008.62     66.32 o
   2   6   2      957.67      922.26     33.85 o
   3   6   2       24.44        8.76     27.65 o
   4   6   2      102.21      109.69     26.99 o
   5   6   2      122.97      117.93     27.76 o
   6   6   2      127.42       59.17     25.81 o
   7   6   2        0.08       15.68     32.42 o
   8   6   2        1.25      -32.98     30.18 o
  -7   7   2        1.19       19.56     34.67 o
  -6   7   2       13.44       30.50     27.68 o
  -5   7   2       33.45       49.20     28.43 o
  -4   7   2        6.56       -8.67     28.16 o
  -3   7   2      146.86      155.93     28.59 o
  -2   7   2      168.55      170.89     33.24 o
  -1   7   2     2232.85     2035.96     63.89 o
   0   7   2      262.45      211.63     28.75 o
   1   7   2      242.22      268.50     27.60 o
   2   7   2     1179.01     1243.82     29.17 o
   3   7   2      434.95      398.67     30.29 o
   4   7   2       24.62       24.66     28.21 o
   5   7   2        4.11       13.18     25.02 o
   6   7   2        0.66       28.90     32.45 o
   7   7   2        5.49      -12.85     27.09 o
  -7   8   2        2.17       45.46     40.43 o
  -6   8   2        9.38       23.26     31.73 o
  -5   8   2        0.03        9.50     31.33 o
  -4   8   2       14.67       33.53     27.63 o
  -3   8   2       17.48       -7.71     30.22 o
  -2   8   2      239.48      232.80     28.82 o
  -1   8   2       61.49       37.54     28.47 o
   0   8   2      190.28      160.66     29.78 o
   1   8   2        3.92       12.46     27.41 o
   2   8   2        6.25       25.30     28.39 o
   3   8   2       99.96      106.15     34.58 o
   4   8   2      102.62       61.28     26.99 o
   5   8   2       25.69       23.45     26.65 o
   6   8   2        5.24       34.06     29.91 o
   7   8   2        2.16       -0.43     32.00 o
  -7   9   2        6.35       23.48     33.53 o
  -6   9   2       20.34       27.89     28.27 o
  -5   9   2       49.36       17.30     29.27 o
  -4   9   2        2.02       19.49     29.85 o
  -3   9   2      345.37      375.86     36.47 o
  -2   9   2        3.94       11.94     27.94 o
  -1   9   2       43.45       67.75     28.31 o
   0   9   2      311.96      301.51     31.26 o
   1   9   2       71.46       96.20     29.37 o
   2   9   2        0.80       35.09     28.61 o
   3   9   2      188.58      192.89     29.75 o
   4   9   2       95.37       71.46     28.34 o
   5   9   2        5.10        8.50     28.27 o
   6   9   2        0.38      -17.74     45.64 o
   7   9   2        0.33       15.63     31.71 o
  -6  10   2        0.47        3.33     33.67 o
  -5  10   2        2.44       44.02     30.10 o
  -4  10   2       92.25       78.98     29.81 o
  -3  10   2       32.61       42.89     26.10 o
  -2  10   2      341.56      333.18     30.42 o
  -1  10   2      957.58      940.96     33.99 o
   0  10   2       93.79      108.62     28.98 o
   1  10   2        3.31        6.30     25.99 o
   2  10   2      158.43      156.09     29.45 o
   3  10   2       26.63       23.08     29.25 o
   4  10   2        7.80       -3.09     29.72 o
   5  10   2       60.97       48.53     32.73 o
   6  10   2        5.34       25.26     31.29 o
  -6  11   2        1.86       39.35     32.29 o
  -5  11   2       56.75       17.36     31.07 o
  -4  11   2        2.05        0.47     32.43 o
  -3  11   2       98.16      138.92     41.17 o
  -2  11   2       55.68      120.32     27.69 o
  -1  11   2      182.11      200.18     25.40 o
   0  11   2      409.02      383.73     27.61 o
   1  11   2      550.47      499.63     28.23 o
   2  11   2       33.06       50.24     26.21 o
   3  11   2       92.68      123.81     27.82 o
   4  11   2       21.36       52.18     32.93 o
   5  11   2        7.63       51.31     38.02 o
   6  11   2        1.83        9.77     30.94 o
  -5  12   2        3.80        6.95     32.63 o
  -4  12   2        7.54       17.59     33.48 o
  -3  12   2        1.74       10.64     27.75 o
  -2  12   2       34.59       49.36     28.24 o
  -1  12   2      101.27       92.97     28.30 o
   0  12   2       53.30       50.75     24.96 o
   1  12   2      153.66      145.41     26.89 o
   2  12   2       14.31       40.87     26.97 o
   3  12   2       46.44       26.69     29.78 o
   4  12   2       35.28        2.30     30.22 o
   5  12   2        1.88       23.33     33.55 o
  -4  13   2        0.46       23.81     30.58 o
  -3  13   2       11.92       35.21     27.96 o
  -2  13   2        2.10       30.67     29.55 o
  -1  13   2       19.86       31.92     27.78 o
   0  13   2       42.13       64.97     27.77 o
   1  13   2       10.48        3.25     26.21 o
   2  13   2        8.31       20.04     26.86 o
   3  13   2       33.94       13.49     31.51 o
   4  13   2       22.20       22.16     29.66 o
  -3  14   2        4.89      -21.14     29.93 o
  -2  14   2        5.34       44.02     30.26 o
  -1  14   2        9.97       55.92     27.49 o
   0  14   2        2.30       47.01     27.27 o
   1  14   2       21.03       55.36     28.83 o
   2  14   2        1.96       52.75     29.59 o
   3  14   2        3.90       32.42     35.60 o
  -1  15   2        3.55        5.56     27.54 o
   0  15   2        7.76       34.88     28.32 o
   1  15   2        1.14       45.08     26.79 o
  -8   1   3       16.75       21.19     28.63 o
  -7   1   3        1.44        3.58     29.63 o
  -6   1   3       93.44       37.42     29.43 o
  -5   1   3       78.27       54.72     40.69 o
  -4   1   3     2136.57     2253.74     65.57 o
  -3   1   3      166.62      175.48     44.34 o
  -2   1   3      163.30      175.26     38.88 o
  -1   1   3     2174.99     1985.45    180.79 o
   0   1   3       47.51       71.67     41.52 o
   1   1   3     6368.06     6630.41     98.50 o
   2   1   3      274.43      288.22     28.78 o
   3   1   3      424.29      425.65     24.81 o
   4   1   3      275.65      286.67     27.79 o
   5   1   3       87.02       73.94     30.87 o
   6   1   3       61.56       70.51     28.84 o
   7   1   3       17.84      -22.08     32.76 o
   8   1   3        2.37       26.20     35.56 o
  -8   2   3        9.51       24.42     26.78 o
  -7   2   3       18.00       -7.00     27.33 o
  -6   2   3       17.27       23.83     24.87 o
  -5   2   3       13.38       19.68     30.30 o
  -4   2   3      331.76      333.78     31.95 o
  -3   2   3      142.82       92.90     32.42 o
  -2   2   3       11.25       49.05     28.16 o
  -1   2   3      157.26      199.48     36.62 o
   0   2   3     4304.61     4020.32    150.89 o
   1   2   3       82.98      106.71     40.05 o
   2   2   3       11.87       33.93     40.18 o
   3   2   3      176.87      168.17     45.34 o
   4   2   3        0.77       14.17     21.87 o
   5   2   3        0.18       38.90     30.54 o
   6   2   3      110.48       91.60     29.98 o
   7   2   3        3.05       -5.47     32.74 o
   8   2   3        0.11      -16.52     35.64 o
  -8   3   3        0.02       15.25     29.11 o
  -7   3   3        4.69       10.52     32.82 o
  -6   3   3       12.45        1.46     31.36 o
  -5   3   3        0.48        6.67     33.70 o
  -4   3   3        1.09       50.83     33.60 o
  -3   3   3       16.89       22.87     25.32 o
  -2   3   3     1036.34      994.77     62.64 o
  -1   3   3       36.04       32.97     38.89 o
   0   3   3     1371.30     1384.68     45.81 o
   1   3   3       26.82       42.80     34.28 o
   2   3   3       10.66       14.94     28.02 o
   3   3   3     1074.97     1115.22     37.76 o
   4   3   3      430.39      478.39     33.96 o
   5   3   3       26.48       28.90     23.35 o
   6   3   3        5.93        4.19     29.40 o
   7   3   3        4.70      -27.35     53.91 o
   8   3   3        2.19        9.58     35.28 o
  -8   4   3        0.08       30.51     29.49 o
  -7   4   3        4.01       47.43     37.24 o
  -6   4   3       63.10       33.67     32.13 o
  -5   4   3        2.12        3.87     31.15 o
  -4   4   3        0.22        7.23     29.04 o
  -3   4   3       57.62       93.22     28.95 o
  -2   4   3       69.72       85.48     27.87 o
  -1   4   3       97.45      115.26     35.08 o
   0   4   3      141.90      163.63     38.00 o
   1   4   3     1267.06     1181.69     49.13 o
   2   4   3      674.31      652.63     29.99 o
   3   4   3        6.80       36.25     26.21 o
   4   4   3       16.47        3.41     26.25 o
   5   4   3        8.21       41.07     24.24 o
   6   4   3       17.33       17.30     22.51 o
   7   4   3        0.57       32.95     25.40 o
   8   4   3        2.80        4.22     27.35 o
  -8   5   3        0.49      -19.28     29.97 o
  -7   5   3        1.36       61.68     75.45 o
  -6   5   3        4.18       17.99     32.24 o
  -5   5   3       10.47        6.61     26.34 o
  -4   5   3       36.45       52.59     25.05 o
  -3   5   3      452.52      463.33     25.41 o
  -2   5   3     1115.78     1175.97     30.30 o
  -1   5   3     2606.26     2551.66     57.93 o
   0   5   3      703.07      682.93     36.00 o
   1   5   3      104.70      108.91     29.50 o
   2   5   3       39.41       94.56     30.09 o
   3   5   3       38.38       33.38     26.74 o
   4   5   3      270.56      305.78     26.53 o
   5   5   3       11.01       24.40     27.44 o
   6   5   3      103.84      121.44     32.85 o
   7   5   3       23.67       18.42     27.45 o
   8   5   3        0.92       15.86     30.00 o
  -8   6   3        0.55       28.78     36.43 o
  -7   6   3        0.10       41.08     33.45 o
  -6   6   3        4.70       34.48     66.64 o
  -5   6   3        2.71        7.11     25.78 o
  -4   6   3        2.02       38.62     26.55 o
  -3   6   3      177.79      195.18     28.39 o
  -2   6   3     1472.68     1455.44     43.76 o
  -1   6   3      858.77      894.31     29.70 o
   0   6   3     3714.03     3697.60     45.41 o
   1   6   3      810.74      800.09     30.36 o
   2   6   3      219.44      268.41     28.10 o
   3   6   3      118.73      136.91     27.41 o
   4   6   3      366.99      400.28     44.18 o
   5   6   3        9.37       63.22     27.17 o
   6   6   3       19.34      -10.52     26.06 o
   7   6   3        2.68        0.71     26.88 o
   8   6   3        1.45       24.70     28.10 o
  -7   7   3        0.18       38.43     34.54 o
  -6   7   3        0.62       26.10     28.07 o
  -5   7   3        2.75       40.70     35.31 o
  -4   7   3       15.91       36.37     27.94 o
  -3   7   3      235.84      210.15     27.55 o
  -2   7   3       28.11       40.51     25.29 o
  -1   7   3      119.86      139.40     28.16 o
   0   7   3      503.41      507.55     29.81 o
   1   7   3      223.60      278.41     28.77 o
   2   7   3      107.38      147.53     27.58 o
   3   7   3       32.00       52.38     28.20 o
   4   7   3        0.23       23.17     27.47 o
   5   7   3       16.32       56.09     25.39 o
   6   7   3       24.21       34.93     27.68 o
   7   7   3        7.85        6.03     27.17 o
  -7   8   3        0.00       -6.28     35.92 o
  -6   8   3        3.68        6.99     28.57 o
  -5   8   3       22.30        6.03     27.68 o
  -4   8   3      126.37      107.75     31.54 o
  -3   8   3       64.01       97.76     24.40 o
  -2   8   3      321.76      324.60     29.73 o
  -1   8   3        0.14       34.79     26.60 o
   0   8   3       73.48       95.15     28.02 o
   1   8   3       40.92       15.02     26.11 o
   2   8   3      280.90      272.89     28.26 o
   3   8   3      358.70      380.36     40.38 o
   4   8   3       49.93       46.15     26.83 o
   5   8   3       38.68       31.51     27.26 o
   6   8   3        7.31       42.92     28.62 o
   7   8   3        0.04       21.03     30.16 o
  -7   9   3        0.04        6.29     40.97 o
  -6   9   3       11.19       15.87     29.44 o
  -5   9   3        0.41       47.47     31.20 o
  -4   9   3        0.15       10.63     28.61 o
  -3   9   3       96.18       78.67     26.09 o
  -2   9   3       26.58       34.20     28.32 o
  -1   9   3      330.10      330.85     29.96 o
   0   9   3       22.76       35.62     26.72 o
   1   9   3      338.87      292.03     29.08 o
   2   9   3      563.55      583.37     29.71 o
   3   9   3        1.41       -0.47     32.21 o
   4   9   3        6.20       18.83     29.40 o
   5   9   3       19.82      -31.47     38.37 o
   6   9   3        8.00       -3.77     30.24 o
   7   9   3        0.51        6.73     33.73 o
  -6  10   3        1.06       11.05     28.76 o
  -5  10   3      185.17      141.74     31.28 o
  -4  10   3       25.87       47.41     31.23 o
  -3  10   3      229.87      227.37     25.90 o
  -2  10   3       32.20       66.00     29.76 o
  -1  10   3      578.31      555.76     28.63 o
   0  10   3       92.39      108.60     30.03 o
   1  10   3       81.28      111.00     28.44 o
   2  10   3        3.64       29.12     25.28 o
   3  10   3        1.62       10.23     29.43 o
   4  10   3        0.00        6.55     26.90 o
   5  10   3        0.07       12.40     28.74 o
   6  10   3        7.23       13.66     28.67 o
  -6  11   3        0.49      -10.03     31.97 o
  -5  11   3        2.45        4.07     30.47 o
  -4  11   3       19.18       63.85     28.76 o
  -3  11   3       49.24       39.01     25.27 o
  -2  11   3        4.41       20.22     30.26 o
  -1  11   3       25.60       41.93     25.07 o
   0  11   3      205.41      185.44     27.39 o
   1  11   3      182.22      144.29     26.18 o
   2  11   3        0.01       12.28     28.17 o
   3  11   3       11.72       33.70     30.01 o
   4  11   3       11.02       17.03     29.92 o
   5  11   3        0.46       20.71     35.99 o
   6  11   3        0.00        4.04     33.05 o
  -5  12   3       16.30       32.85     38.16 o
  -4  12   3        4.69       26.97     26.72 o
  -3  12   3        6.10       54.72     27.56 o
  -2  12   3       49.38       42.67     27.69 o
  -1  12   3      198.54      205.37     33.75 o
   0  12   3      104.45       63.75     24.95 o
   1  12   3       22.24       36.38     24.31 o
   2  12   3        3.93       10.33     27.26 o
   3  12   3        5.69       25.09     28.15 o
   4  12   3        0.71        8.52     33.78 o
   5  12   3        7.33       -3.34     31.74 o
  -4  13   3        1.26      -13.41     27.91 o
  -3  13   3        1.84        8.64     29.56 o
  -2  13   3        1.43       30.61     27.70 o
  -1  13   3       27.42       41.86     29.15 o
   0  13   3       43.81       27.79     27.92 o
   1  13   3        2.69       40.26     25.98 o
   2  13   3       87.14       78.99     27.83 o
   3  13   3        9.27       -1.17     29.46 o
   4  13   3        0.12      -16.53     36.86 o
  -3  14   3        0.09        2.21     29.15 o
  -2  14   3        0.42       -2.03     27.98 o
  -1  14   3       22.66       39.11     27.38 o
   0  14   3       11.75       24.21     28.69 o
   1  14   3        0.82       13.76     27.16 o
   2  14   3        2.02        4.37     26.48 o
   3  14   3        0.06       -3.50     32.68 o
  -1  15   3       47.36       75.79     27.83 o
   0  15   3       12.18       38.38     32.59 o
   1  15   3        1.87       48.27     30.45 o
  -8   0   4       37.67       17.41     44.42 o
  -7   0   4       14.62       16.33     42.64 o
  -6   0   4      582.72      523.88     47.64 o
  -5   0   4        4.97        8.86     40.65 o
  -1   0   4    34229.89    32192.80    189.47 o
   0   0   4     4690.82     4436.76    756.91 o
   1   0   4    25753.30    23896.51   1634.33 o
   2   0   4    10387.44    10692.25    190.20 o
   3   0   4     3371.29     3561.91     61.84 o
   4   0   4      296.53      250.08     38.69 o
   5   0   4      192.39      181.52     40.12 o
   6   0   4       57.14       57.15     49.16 o
   7   0   4        7.20       35.00     42.08 o
   8   0   4        2.95       25.75     44.73 o
  -8   1   4        0.23       17.04     26.39 o
  -7   1   4        3.83       27.00     27.44 o
  -6   1   4       14.61      -11.14     29.61 o
  -5   1   4      151.97      156.68     48.94 o
  -4   1   4     4586.95     4896.79     83.11 o
  -3   1   4      252.99      237.47     36.13 o
  -2   1   4    15047.98    16581.18    106.54 o
  -1   1   4    25242.82    24457.98   1805.84 o
   0   1   4     8281.53     7860.55    329.14 o
   1   1   4     1337.71     1308.31     39.00 o
   2   1   4      226.54      247.57     31.20 o
   3   1   4       56.00       60.20     26.32 o
   4   1   4       16.94       25.37     21.41 o
   5   1   4       15.48       34.65     33.24 o
   6   1   4       26.11       37.51     54.69 o
   7   1   4        6.55       16.76     36.54 o
   8   1   4        0.08       10.75     32.42 o
  -8   2   4        0.54       17.19     27.61 o
  -7   2   4        5.41       49.18     28.89 o
  -6   2   4       36.77       39.24     33.73 o
  -5   2   4        8.05        4.07     30.72 o
  -4   2   4        2.65       43.54     33.36 o
  -3   2   4     1508.26     1497.52     43.55 o
  -2   2   4      711.28      739.29     38.51 o
  -1   2   4       77.15      119.62     41.23 o
   0   2   4     1385.38     1335.30     52.21 o
   1   2   4     4502.19     4281.05    195.13 o
   2   2   4     1700.90     1685.51     79.66 o
   3   2   4      161.72      194.46     24.78 o
   4   2   4       79.25       84.21     24.24 o
   5   2   4       47.63       65.38     24.91 o
   6   2   4        0.14      -20.01     28.90 o
   7   2   4        1.13       26.42     29.61 o
   8   2   4        0.45        9.94     37.76 o
  -8   3   4        1.62       -2.46     27.84 o
  -7   3   4        1.94       44.16     27.05 o
  -6   3   4       24.85      -11.50     31.33 o
  -5   3   4       66.67       50.03     30.65 o
  -4   3   4      293.11      267.25     32.30 o
  -3   3   4      952.30      963.35     67.44 o
  -2   3   4     1529.16     1564.02     34.33 o
  -1   3   4        8.65       27.42     37.72 o
   0   3   4      954.67      899.29     47.25 o
   1   3   4     2275.99     2435.05     43.52 o
   2   3   4      348.11      348.47     32.69 o
   3   3   4       58.21       56.98     33.20 o
   4   3   4      283.20      270.53     29.57 o
   5   3   4        4.78       12.74     23.36 o
   6   3   4       11.43       50.23     30.11 o
   7   3   4        1.78       60.46     37.47 o
   8   3   4        0.34       54.64     35.25 o
  -8   4   4       10.26       22.01     30.12 o
  -7   4   4        0.28       35.03     36.26 o
  -6   4   4        1.82      -12.56     32.80 o
  -5   4   4        5.77       13.75     31.01 o
  -4   4   4      437.79      464.59     33.49 o
  -3   4   4        1.55       23.42     24.74 o
  -2   4   4      199.24      177.14     27.00 o
  -1   4   4     1222.97     1265.49     39.34 o
   0   4   4     8052.89     7329.02    213.93 o
   1   4   4     2027.12     2101.59     51.52 o
   2   4   4       45.57       42.88     30.09 o
   3   4   4      655.07      672.14     26.99 o
   4   4   4      270.11      253.66     30.61 o
   5   4   4      212.76      212.32     32.29 o
   6   4   4        2.84       21.01     24.12 o
   7   4   4        3.29       33.46     25.81 o
   8   4   4        0.22       21.95     29.24 o
  -8   5   4        0.33       48.88     52.07 o
  -7   5   4        4.31       28.48     33.45 o
  -6   5   4       16.27       24.32     39.98 o
  -5   5   4        0.72        0.12     41.97 o
  -4   5   4        2.97       10.38     29.34 o
  -3   5   4        0.18       13.68     23.37 o
  -2   5   4       84.43       81.97     26.09 o
  -1   5   4        0.00        8.79     30.06 o
   0   5   4      407.27      402.30     32.23 o
   1   5   4      168.61      132.20     27.49 o
   2   5   4      133.16      135.84     29.89 o
   3   5   4      957.38      995.25     29.81 o
   4   5   4       39.57       15.12     25.52 o
   5   5   4        3.97       23.30     29.43 o
   6   5   4       33.68       33.13     22.69 o
   7   5   4        2.33       41.99     30.13 o
   8   5   4        0.24       24.93     29.69 o
  -8   6   4        0.00       55.72     36.14 o
  -7   6   4        6.61       20.01     34.37 o
  -6   6   4        5.77       34.22     35.56 o
  -5   6   4       79.04       66.77     26.50 o
  -4   6   4        0.33       26.27     28.70 o
  -3   6   4       33.03       50.60     23.12 o
  -2   6   4       71.19       96.34     26.38 o
  -1   6   4     1152.26     1207.18     47.17 o
   0   6   4      427.62      447.09     28.95 o
   1   6   4      648.25      627.05     30.09 o
   2   6   4      797.78      858.87     32.18 o
   3   6   4      143.89      132.48     27.05 o
   4   6   4      211.46      216.93     35.70 o
   5   6   4      291.88      234.16     30.44 o
   6   6   4        5.25       28.31     30.09 o
   7   6   4        1.48       54.11     26.41 o
   8   6   4        0.32       44.80     30.65 o
  -7   7   4        2.34       61.30     38.36 o
  -6   7   4        2.02      -17.43     36.43 o
  -5   7   4        0.08       24.80     27.77 o
  -4   7   4       31.63      -19.75     28.16 o
  -3   7   4       27.94       30.96     27.09 o
  -2   7   4      346.10      401.63     29.52 o
  -1   7   4       13.87       35.21     28.66 o
   0   7   4      215.94      232.38     29.22 o
   1   7   4     2232.80     2081.43     72.93 o
   2   7   4      198.44      172.72     33.10 o
   3   7   4       64.76      106.23     34.40 o
   4   7   4        8.79       -8.81     25.93 o
   5   7   4       20.44       22.96     41.94 o
   6   7   4        6.43       12.62     30.49 o
   7   7   4        7.86       15.21     23.61 o
  -7   8   4        6.31       -1.37     77.60 o
  -6   8   4        0.01        8.70     28.38 o
  -5   8   4        1.02       41.27     28.18 o
  -4   8   4        9.55       24.03     28.52 o
  -3   8   4      125.26      149.37     28.71 o
  -2   8   4        2.21       10.44     26.36 o
  -1   8   4       77.17       82.93     29.40 o
   0   8   4       32.98       55.97     29.69 o
   1   8   4       99.67       97.12     29.96 o
   2   8   4        2.68       21.54     24.70 o
   3   8   4       27.22       27.71     43.18 o
   4   8   4      211.41      167.08     27.94 o
   5   8   4        0.06       19.85     29.94 o
   6   8   4        2.70       16.84     28.03 o
   7   8   4        0.19       34.62     28.58 o
  -7   9   4        3.74       -6.68     37.15 o
  -6   9   4       14.10       28.57     31.76 o
  -5   9   4       45.54       25.54     30.08 o
  -4   9   4       11.55       48.12     29.73 o
  -3   9   4        1.35       60.20     33.59 o
  -2   9   4      360.37      364.02     30.27 o
  -1   9   4      429.78      422.85     30.78 o
   0   9   4        7.84       51.93     27.99 o
   1   9   4      109.93       88.44     26.33 o
   2   9   4       95.91      126.24     27.71 o
   3   9   4      241.02      216.79     32.35 o
   4   9   4        7.57       12.67     27.09 o
   5   9   4        4.42       55.67     26.41 o
   6   9   4        1.92       18.92     30.21 o
   7   9   4       14.20       34.19     31.72 o
  -6  10   4        3.59       17.63     32.63 o
  -5  10   4        0.14       37.34     30.54 o
  -4  10   4        0.87        6.03     25.13 o
  -3  10   4      201.23      221.03     28.48 o
  -2  10   4       95.78      129.84     27.88 o
  -1  10   4       21.86       48.92     27.86 o
   0  10   4      250.24      250.75     29.00 o
   1  10   4       42.13       80.95     27.12 o
   2  10   4       66.81       68.02     26.32 o
   3  10   4      215.82      153.73     28.04 o
   4  10   4        2.49      -26.05     30.54 o
   5  10   4        3.80        2.37     29.09 o
   6  10   4        4.99      -26.96     31.06 o
  -6  11   4        0.02       46.42     33.88 o
  -5  11   4       13.60       19.56     36.05 o
  -4  11   4        0.20       59.73     30.62 o
  -3  11   4       75.23       96.93     27.58 o
  -2  11   4       44.86       58.42     27.83 o
  -1  11   4      120.41      179.35     41.89 o
   0  11   4      327.43      400.28     29.12 o
   1  11   4       31.12       27.26     26.63 o
   2  11   4        7.08       24.02     24.52 o
   3  11   4        2.94       12.18     28.25 o
   4  11   4       76.34       45.37     29.50 o
   5  11   4        1.66        0.29     28.54 o
   6  11   4        8.05       63.75     29.80 o
  -5  12   4        0.00       41.35     34.87 o
  -4  12   4        0.69       14.21     28.35 o
  -3  12   4        1.14      -18.88     25.18 o
  -2  12   4        4.25       22.15     27.42 o
  -1  12   4       10.26        1.44     26.43 o
   0  12   4        7.09      -12.80     24.17 o
   1  12   4       19.85       34.91     25.90 o
   2  12   4       66.81       68.77     28.33 o
   3  12   4       54.55       96.38     32.92 o
   4  12   4        2.92       66.28     28.83 o
   5  12   4        0.07       26.81     31.64 o
  -4  13   4        1.59       29.71     28.97 o
  -3  13   4        2.79       11.16     28.17 o
  -2  13   4       80.99       56.93     27.61 o
  -1  13   4       28.84       14.19     27.37 o
   0  13   4        2.28       36.73     25.88 o
   1  13   4       28.85       41.80     25.99 o
   2  13   4       10.85       36.35     27.96 o
   3  13   4        1.36       35.03     37.75 o
   4  13   4       17.89       66.24     30.70 o
  -3  14   4       12.57       13.14     27.99 o
  -2  14   4        0.14       32.78     26.74 o
  -1  14   4       16.88       -6.82     26.74 o
   0  14   4        9.38       37.03     26.64 o
   1  14   4        7.49       50.77     29.74 o
   2  14   4       45.46        6.56     26.41 o
   3  14   4       16.23       45.02     30.90 o
  -1  15   4        0.03       50.64     31.09 o
   0  15   4        8.62       76.07     32.96 o
   1  15   4        9.77       33.43     29.47 o
  -8   1   5       13.06       17.15     26.67 o
  -7   1   5        0.01        5.86     27.96 o
  -6   1   5       64.00       60.63     27.71 o
  -5   1   5       86.55       79.24     32.75 o
  -4   1   5        0.64        6.83     35.07 o
  -3   1   5      429.08      428.99     68.52 o
  -2   1   5       36.26       61.14     66.31 o
  -1   1   5     4784.91     4069.22     68.95 o
   0   1   5     3907.30     3486.59    268.68 o
   1   1   5    11361.17    11694.97    184.81 o
   2   1   5      535.13      495.23     28.21 o
   3   1   5      231.66      268.61     28.46 o
   4   1   5      287.45      319.76     23.25 o
   5   1   5      282.26      329.37     49.44 o
   6   1   5        0.16       -8.77     28.05 o
   7   1   5       71.67       23.41     30.11 o
   8   1   5        0.05       18.24     30.92 o
  -8   2   5        0.15        6.42     29.42 o
  -7   2   5        8.74       16.52     25.71 o
  -6   2   5       31.84       33.10     35.41 o
  -5   2   5        9.26       54.46     37.24 o
  -4   2   5        3.09       48.17     29.87 o
  -3   2   5      724.80      747.19    112.30 o
  -2   2   5      215.97      176.60     37.80 o
  -1   2   5      212.39      189.53     48.90 o
   0   2   5      140.85      124.59     47.03 o
   1   2   5      187.60      219.99     40.20 o
   2   2   5       72.58       68.64     27.46 o
   3   2   5     1199.63     1216.44     27.40 o
   4   2   5       26.18       44.76     22.34 o
   5   2   5        4.46       17.80     22.38 o
   6   2   5       36.05       35.16     37.67 o
   7   2   5        0.51       31.97     32.96 o
   8   2   5        1.74       19.54     34.99 o
  -8   3   5        0.27       35.67     28.74 o
  -7   3   5       21.14       28.87     36.46 o
  -6   3   5        6.22       63.12     31.33 o
  -5   3   5       11.29      -13.70     30.73 o
  -4   3   5      344.48      386.74     98.57 o
  -3   3   5      670.83      640.04     35.96 o
  -2   3   5      644.56      627.84     30.56 o
  -1   3   5      487.38      489.58     46.50 o
   0   3   5      984.83     1038.15     49.48 o
   1   3   5       75.56      102.20     36.28 o
   2   3   5      801.25      789.13     65.05 o
   3   3   5      971.49      976.81     33.00 o
   4   3   5      254.44      257.29     23.63 o
   5   3   5       32.38       17.13     26.43 o
   6   3   5      182.67      117.91     43.06 o
   7   3   5        5.34       -0.73     30.03 o
   8   3   5        2.14       52.09     33.02 o
  -8   4   5        1.92       12.34     37.63 o
  -7   4   5        5.13       12.61     39.47 o
  -6   4   5        2.14       26.25     35.31 o
  -5   4   5        0.00        4.08     31.94 o
  -4   4   5      138.74       97.81     36.54 o
  -3   4   5        4.17       42.14     24.31 o
  -2   4   5      356.48      373.28     28.43 o
  -1   4   5      738.00      759.67     45.94 o
   0   4   5     6696.71     5965.19    219.46 o
   1   4   5      526.95      552.48     31.72 o
   2   4   5      302.94      289.73     26.34 o
   3   4   5       92.28      113.42     28.02 o
   4   4   5       93.51      114.44     29.95 o
   5   4   5        5.71      -10.44     25.33 o
   6   4   5        0.98        2.57     26.04 o
   7   4   5        3.33       33.32     30.98 o
   8   4   5        0.36       -0.77     27.67 o
  -8   5   5        1.09       22.81     40.68 o
  -7   5   5       10.34       36.75     33.15 o
  -6   5   5       15.84       33.69     32.52 o
  -5   5   5       65.86       88.63     34.59 o
  -4   5   5       67.54       80.55     27.79 o
  -3   5   5     1566.30     1595.11     44.60 o
  -2   5   5     1600.63     1653.50     32.97 o
  -1   5   5      641.20      654.56     32.97 o
   0   5   5      372.82      402.76     32.91 o
   1   5   5      977.97     1010.62     36.22 o
   2   5   5     1323.15     1432.90     50.22 o
   3   5   5       64.59       65.90     26.82 o
   4   5   5      661.03      660.09     28.05 o
   5   5   5      291.74      268.04     27.99 o
   6   5   5        6.06       18.89     21.81 o
   7   5   5        4.32       36.60     23.75 o
   8   5   5        2.19       21.05     32.62 o
  -8   6   5        0.81       34.05     45.57 o
  -7   6   5        2.95      -34.03     38.99 o
  -6   6   5        1.67       62.03     32.59 o
  -5   6   5       16.39       21.50     32.49 o
  -4   6   5      121.82      132.70     30.50 o
  -3   6   5      184.30      162.34     28.46 o
  -2   6   5     2434.30     2296.33     76.99 o
  -1   6   5      299.35      328.36     31.17 o
   0   6   5     1148.72     1050.37     39.35 o
   1   6   5      265.09      252.06     26.54 o
   2   6   5     1175.36     1212.39     30.96 o
   3   6   5        1.56       31.06     28.04 o
   4   6   5        5.78      -12.10     25.55 o
   5   6   5       53.15       34.18     26.29 o
   6   6   5       33.80       28.16     27.46 o
   7   6   5       20.71       20.33     25.92 o
  -7   7   5        1.88       24.17     40.15 o
  -6   7   5        7.11       -4.19     37.47 o
  -5   7   5       51.64       21.23     29.83 o
  -4   7   5       27.63       11.86     32.03 o
  -3   7   5       34.34       54.71     28.31 o
  -2   7   5      128.66      108.29     28.44 o
  -1   7   5       23.43       64.07     30.12 o
   0   7   5      249.06      234.38     28.84 o
   1   7   5      273.76      318.35     29.88 o
   2   7   5      205.56      200.21     31.68 o
   3   7   5        0.40      -17.16     27.58 o
   4   7   5        0.10       40.29     25.76 o
   5   7   5      145.51      138.96     27.13 o
   6   7   5        7.60       21.31     25.99 o
   7   7   5        0.08        9.18     25.22 o
  -7   8   5        0.47       35.99     40.90 o
  -6   8   5        4.01      -10.14     30.89 o
  -5   8   5        9.85       33.94     28.28 o
  -4   8   5       27.59       18.64     24.52 o
  -3   8   5       62.74      109.30     25.21 o
  -2   8   5       55.26       65.97     28.47 o
  -1   8   5       77.57       90.06     31.52 o
   0   8   5      215.88      197.93     28.43 o
   1   8   5      551.99      510.15     29.88 o
   2   8   5     1046.25     1044.84     39.20 o
   3   8   5       76.77       69.04     27.59 o
   4   8   5       84.04       69.67     31.09 o
   5   8   5       43.18       32.98     26.65 o
   6   8   5        0.35       10.89     31.40 o
   7   8   5        0.38        9.32     31.11 o
  -7   9   5        0.02       25.58     37.02 o
  -6   9   5        0.02      -11.82     30.11 o
  -5   9   5       25.88       29.18     31.57 o
  -4   9   5       41.28       57.94     24.32 o
  -3   9   5      239.74      259.00     29.60 o
  -2   9   5       52.55       65.05     28.17 o
  -1   9   5       21.56       48.40     29.64 o
   0   9   5     1583.77     1571.46     47.82 o
   1   9   5      270.23      265.28     28.73 o
   2   9   5        0.02      -23.85     30.34 o
   3   9   5       90.81      109.68     36.87 o
   4   9   5        1.46       -0.10     34.10 o
   5   9   5        2.13        9.93     27.87 o
   6   9   5        4.59       23.48     27.88 o
  -6  10   5       13.61       -6.74     33.68 o
  -5  10   5       14.86      -10.26     32.17 o
  -4  10   5        3.74       33.40     26.88 o
  -3  10   5       59.73       97.64     27.57 o
  -2  10   5       34.93       64.32     27.41 o
  -1  10   5      349.45      341.82     29.26 o
   0  10   5      101.69      118.02     28.13 o
   1  10   5       13.07       21.06     27.31 o
   2  10   5       40.59       83.94     24.99 o
   3  10   5        9.90      -13.63     27.88 o
   4  10   5       36.24       34.91     28.77 o
   5  10   5        1.40       -6.28     32.33 o
   6  10   5        0.16       21.35     28.72 o
  -6  11   5        4.77       73.82     34.82 o
  -5  11   5        8.04       16.36     33.66 o
  -4  11   5        4.30       -5.12     24.72 o
  -3  11   5        0.25       10.34     25.92 o
  -2  11   5      253.62      206.49     28.85 o
  -1  11   5       17.83       92.02     31.69 o
   0  11   5        0.43        1.14     24.98 o
   1  11   5        0.24       -3.46     27.74 o
   2  11   5        5.72       47.06     26.57 o
   3  11   5        0.11      -21.05     31.86 o
   4  11   5       26.50       36.08     27.37 o
   5  11   5        2.17       17.27     33.27 o
  -5  12   5        3.03       27.82     34.84 o
  -4  12   5        6.40       45.00     27.10 o
  -3  12   5        0.07       42.55     28.26 o
  -2  12   5       81.92       82.86     28.56 o
  -1  12   5       50.81       65.88     28.90 o
   0  12   5       37.28       67.09     26.69 o
   1  12   5       49.19       53.84     28.49 o
   2  12   5        2.42       24.20     27.02 o
   3  12   5        3.89       45.51     29.86 o
   4  12   5        4.78        4.74     30.57 o
   5  12   5        0.99       58.57     34.69 o
  -4  13   5        0.00       18.87     29.76 o
  -3  13   5        1.33       36.45     25.86 o
  -2  13   5        1.59       10.92     27.51 o
  -1  13   5       58.01       80.99     27.70 o
   0  13   5        1.96       29.73     26.18 o
   1  13   5       34.50       63.21     27.30 o
   2  13   5       26.94       13.73     26.59 o
   3  13   5        6.23      -20.99     31.98 o
   4  13   5        1.96       44.13     34.56 o
  -3  14   5       17.12       25.69     28.49 o
  -2  14   5       13.78       39.75     27.27 o
  -1  14   5        0.33       34.66     27.10 o
   0  14   5        0.01       45.21     27.68 o
   1  14   5        0.91       67.71     27.88 o
   2  14   5        0.09       23.47     27.44 o
   3  14   5        2.27       -4.20     32.34 o
   0  15   5       14.36       32.63     30.78 o
  -8   0   6       32.86       16.90     36.51 o
  -7   0   6        2.57        9.47     31.62 o
  -6   0   6       71.54        3.17     41.12 o
  -5   0   6       86.51      106.04     41.73 o
  -3   0   6     1785.77     1869.39     72.08 o
  -2   0   6       15.45       32.53     61.23 o
  -1   0   6       40.37       42.78     69.51 o
   0   0   6     2002.03     1651.09     65.92 o
   1   0   6     1342.42     1256.47     46.27 o
   2   0   6     9321.44     9124.44    525.92 o
   3   0   6       35.08       38.04     28.11 o
   4   0   6      730.04      749.12     50.94 o
   5   0   6      140.79      136.66     40.08 o
   6   0   6        2.46       54.72     39.73 o
   7   0   6        5.14       25.45     41.77 o
   8   0   6        2.27       63.79     44.38 o
  -8   1   6        7.28       24.02     27.09 o
  -7   1   6       12.02       14.47     29.01 o
  -6   1   6      140.33      114.13     29.30 o
  -5   1   6       55.72       49.30     29.94 o
  -4   1   6       62.94       72.43     34.27 o
  -3   1   6     2159.90     1823.10     66.83 o
  -2   1   6      288.82      296.46     39.20 o
  -1   1   6       10.88       38.13     54.80 o
   0   1   6     9118.44     7912.72    919.11 o
   1   1   6     1892.13     2019.20     44.88 o
   2   1   6      481.91      466.96     29.02 o
   3   1   6      155.46      192.59     26.17 o
   4   1   6      101.92      106.83     22.91 o
   5   1   6      231.22      193.46     31.10 o
   6   1   6      221.25      178.52     33.96 o
   7   1   6        0.79       30.81     32.42 o
   8   1   6        2.47       44.32     66.81 o
  -8   2   6        0.32       -4.45     26.99 o
  -7   2   6        0.24       20.99     26.18 o
  -6   2   6       15.42       41.92     36.43 o
  -5   2   6       78.67       80.54     34.46 o
  -4   2   6       18.95       10.31     33.21 o
  -3   2   6       71.74      135.83     40.00 o
  -2   2   6      560.34      524.38     37.00 o
  -1   2   6       16.80       58.47     45.56 o
   0   2   6     1112.25     1025.97     63.82 o
   1   2   6     1643.99     1568.74     68.84 o
   2   2   6      466.93      478.56     26.63 o
   3   2   6       49.58       82.79     24.34 o
   4   2   6       76.28       94.23     22.88 o
   5   2   6       10.69       12.69     23.89 o
   6   2   6       22.06       35.34     28.01 o
   7   2   6        0.46      -11.41     32.83 o
   8   2   6        0.01       15.34     32.60 o
  -8   3   6        3.63       15.49     40.13 o
  -7   3   6        5.11       45.14     32.01 o
  -6   3   6        6.60       -4.96     32.88 o
  -5   3   6      127.08      122.11     42.86 o
  -4   3   6      365.49      361.17     43.71 o
  -3   3   6     1687.74     1644.81     36.34 o
  -2   3   6      465.13      461.34     37.84 o
  -1   3   6     3171.03     3224.48    130.11 o
   0   3   6     3008.12     2659.15    171.20 o
   1   3   6       10.35        7.46     36.89 o
   2   3   6     1419.46     1342.47     35.45 o
   3   3   6      848.98      800.99     28.09 o
   4   3   6       85.97       62.28     23.39 o
   5   3   6        4.52        8.29     24.33 o
   6   3   6       48.08       70.72     23.93 o
   7   3   6        0.79       50.76     30.74 o
   8   3   6        0.43       -0.94     32.82 o
  -8   4   6        5.12       20.01     30.42 o
  -7   4   6        1.52       -8.85     36.81 o
  -6   4   6        2.67       30.31     32.96 o
  -5   4   6        6.57       -4.07     35.82 o
  -4   4   6      376.64      336.07     35.73 o
  -3   4   6        0.15       12.16     23.79 o
  -2   4   6      655.12      649.89     30.82 o
  -1   4   6     2576.98     2283.41     66.91 o
   0   4   6      106.93       99.38     33.13 o
   1   4   6     6124.95     6273.08    181.07 o
   2   4   6      146.75      149.95     25.31 o
   3   4   6      609.59      639.76     36.09 o
   4   4   6      105.36      103.56     36.33 o
   5   4   6      105.30       96.31     25.51 o
   6   4   6       49.31       42.34     25.89 o
   7   4   6       19.81       -4.70     34.43 o
   8   4   6        0.27      -17.52     27.87 o
  -8   5   6        1.49       30.12     36.17 o
  -7   5   6        0.25       38.37     37.57 o
  -6   5   6       14.69       57.24     33.34 o
  -5   5   6       13.51      -21.58     37.37 o
  -4   5   6       34.37       29.57     27.51 o
  -3   5   6       79.65       95.21     27.40 o
  -2   5   6      205.45      250.32     29.09 o
  -1   5   6      300.81      314.66     32.65 o
   0   5   6      953.56      986.91     43.63 o
   1   5   6     4688.29     4786.95     61.78 o
   2   5   6      361.03      351.17     26.81 o
   3   5   6      383.35      428.07     34.82 o
   4   5   6       22.21       22.46     26.09 o
   5   5   6      151.71      148.09     28.74 o
   6   5   6       68.69       70.97     23.22 o
   7   5   6        0.26       12.17     23.88 o
   8   5   6        0.04       26.54     30.64 o
  -8   6   6        0.16       23.87     40.35 o
  -7   6   6        3.66       55.31     38.00 o
  -6   6   6        9.24       -8.32     35.26 o
  -5   6   6        0.84        5.66     37.74 o
  -4   6   6      151.86      207.94     33.31 o
  -3   6   6      260.80      253.98     29.05 o
  -2   6   6      593.78      589.97     30.41 o
  -1   6   6     1932.58     1964.57     39.17 o
   0   6   6     1368.96     1423.39     62.51 o
   1   6   6      566.42      578.78     31.90 o
   2   6   6       42.49       56.81     30.92 o
   3   6   6      540.40      575.26     28.40 o
   4   6   6      290.01      267.00     28.36 o
   5   6   6       31.81       52.31     33.25 o
   6   6   6       64.66       44.23     22.57 o
   7   6   6        3.55       22.03     23.72 o
  -7   7   6        0.07        4.85     39.21 o
  -6   7   6       22.48       42.03     38.48 o
  -5   7   6        0.27       28.36     30.61 o
  -4   7   6      173.56      129.59     26.60 o
  -3   7   6       25.07       54.10     26.70 o
  -2   7   6        0.77       -3.05     30.98 o
  -1   7   6      638.46      626.42     30.90 o
   0   7   6     2068.13     1898.85     74.12 o
   1   7   6      391.54      392.09     28.28 o
   2   7   6      195.07      208.25     37.36 o
   3   7   6       19.70       15.57     41.68 o
   4   7   6      359.06      369.93     58.02 o
   5   7   6       66.69       43.63     28.15 o
   6   7   6       30.58       25.20     27.14 o
   7   7   6        0.01       26.37     23.93 o
  -7   8   6        3.20       82.04     40.85 o
  -6   8   6        0.18       16.60     35.02 o
  -5   8   6        0.00       21.47     30.66 o
  -4   8   6        3.32       19.89     26.19 o
  -3   8   6        9.36       31.42     26.52 o
  -2   8   6       86.42       68.80     29.16 o
  -1   8   6      148.56      223.05     32.18 o
   0   8   6      156.35      173.92     30.30 o
   1   8   6        0.64       -0.63     28.49 o
   2   8   6      122.03      142.14     30.50 o
   3   8   6       35.39       40.26     28.40 o
   4   8   6        1.02       34.55     28.04 o
   5   8   6       10.34       24.61     26.22 o
   6   8   6        1.19       56.30     27.06 o
   7   8   6        3.00       14.56     25.07 o
  -7   9   6        0.06       13.69     41.51 o
  -6   9   6        0.21        6.23     32.48 o
  -5   9   6       33.55       35.30     47.06 o
  -4   9   6       47.38       47.07     28.06 o
  -3   9   6        0.72       14.83     26.64 o
  -2   9   6        1.14       11.48     27.86 o
  -1   9   6      269.60      296.76     29.47 o
   0   9   6       26.14       72.56     30.23 o
   1   9   6       81.66       94.16     26.93 o
   2   9   6      108.51      103.82     30.67 o
   3   9   6      267.38      232.51     29.03 o
   4   9   6       10.01       36.92     27.11 o
   5   9   6       37.38       42.98     29.42 o
   6   9   6        3.53       -4.17     27.55 o
  -6  10   6        0.93       24.70     36.00 o
  -5  10   6        0.06       21.66     34.43 o
  -4  10   6       36.13       26.89     27.34 o
  -3  10   6       35.40       50.21     28.00 o
  -2  10   6       19.33       54.16     28.24 o
  -1  10   6      683.20      702.84     29.97 o
   0  10   6       14.49       12.51     47.75 o
   1  10   6      356.88      337.85     27.30 o
   2  10   6      281.11      277.85     30.22 o
   3  10   6        0.73       16.97     29.79 o
   4  10   6       28.89       84.95     35.19 o
   5  10   6        4.30        4.16     28.43 o
   6  10   6        2.26       39.28     30.29 o
  -5  11   6       13.10       51.11     33.74 o
  -4  11   6       33.42       49.76     25.99 o
  -3  11   6       17.33       42.48     27.31 o
  -2  11   6       79.97      102.67     29.65 o
  -1  11   6       10.53       -0.59     31.50 o
   0  11   6       10.20       20.98     26.03 o
   1  11   6       34.89       54.04     28.15 o
   2  11   6       30.69       59.07     30.40 o
   3  11   6       83.71       96.31     33.09 o
   4  11   6       55.97       65.35     29.32 o
   5  11   6        0.05        6.77     31.94 o
  -5  12   6        3.17      -11.11     33.17 o
  -4  12   6        0.19       42.40     28.24 o
  -3  12   6       24.54       56.88     28.11 o
  -2  12   6        1.79        0.71     27.07 o
  -1  12   6        0.63       25.49     28.65 o
   0  12   6        3.14       25.22     27.68 o
   1  12   6        0.80       24.94     26.92 o
   2  12   6        8.90       -0.22     35.18 o
   3  12   6       21.99      -21.24     29.13 o
   4  12   6        0.42       38.85     31.70 o
   5  12   6        0.67        7.73     35.59 o
  -4  13   6        2.72       42.61     29.61 o
  -3  13   6       14.24       44.72     27.94 o
  -2  13   6       37.56       63.30     28.59 o
  -1  13   6        0.57       31.94     26.93 o
   0  13   6       86.97      109.46     27.34 o
   1  13   6       10.41       39.10     27.36 o
   2  13   6       52.52       54.06     42.47 o
   3  13   6       19.33       20.23     31.63 o
   4  13   6        8.32       34.09     30.20 o
  -3  14   6        4.94       55.47     31.31 o
  -2  14   6        6.31       39.70     27.98 o
  -1  14   6       38.76       72.18     32.25 o
   0  14   6       34.81       51.69     30.33 o
   1  14   6       46.43       56.61     26.67 o
   2  14   6       38.52       59.75     32.34 o
  -8   1   7        0.55       26.66     26.07 o
  -7   1   7        0.36        4.32     27.84 o
  -6   1   7        6.22       13.56     43.01 o
  -5   1   7        1.57       23.86     32.64 o
  -4   1   7        1.89        9.53     32.76 o
  -3   1   7       65.60       93.67     53.76 o
  -2   1   7      118.76      160.88     37.01 o
  -1   1   7    11766.92    10236.77    434.01 o
   0   1   7     1004.68      818.08     68.49 o
   1   1   7       58.28      112.17     26.54 o
   2   1   7       74.34       69.68     23.65 o
   3   1   7     2077.81     2121.06     30.62 o
   4   1   7      529.84      550.25     24.57 o
   5   1   7     1379.82     1220.68     84.66 o
   6   1   7       11.93       14.62     37.02 o
   7   1   7        3.59        1.51     29.75 o
   8   1   7        0.01       25.86     32.33 o
  -8   2   7        0.01       -3.96     29.12 o
  -7   2   7       18.49       -1.87     27.66 o
  -6   2   7        0.14       22.75     37.93 o
  -5   2   7      124.69      132.33     31.96 o
  -4   2   7       81.70       54.95     34.51 o
  -3   2   7       59.81       60.98     36.36 o
  -2   2   7      247.07      275.86     37.24 o
  -1   2   7        2.59       82.58     55.55 o
   0   2   7     1912.60     1540.42    179.95 o
   1   2   7     1582.29     1587.12     44.24 o
   2   2   7      278.01      336.05     26.87 o
   3   2   7      820.77      764.24     67.86 o
   4   2   7       54.74       72.09     22.85 o
   5   2   7        0.17        9.68     22.74 o
   6   2   7      151.15       93.18     29.75 o
   7   2   7        4.69       21.10     33.19 o
   8   2   7        0.20       -8.89     34.20 o
  -8   3   7        0.21       24.56     27.83 o
  -7   3   7        0.43        4.27     32.47 o
  -6   3   7        0.15       32.44     36.02 o
  -5   3   7       33.79       46.71     61.36 o
  -4   3   7       55.32       42.20     37.33 o
  -3   3   7      234.01      254.83     33.45 o
  -2   3   7      170.56      155.28     34.80 o
  -1   3   7     2184.90     1943.08     55.00 o
   0   3   7       21.28       51.94     42.31 o
   1   3   7     1125.61     1162.45     81.07 o
   2   3   7     3057.19     3131.42     47.98 o
   3   3   7      584.78      598.10     24.58 o
   4   3   7      103.01      145.46     25.37 o
   5   3   7        0.02      -10.58     22.37 o
   6   3   7       69.50       84.04     24.78 o
   7   3   7       17.99      -26.16     30.82 o
   8   3   7        2.00       24.39     33.15 o
  -8   4   7        0.51        3.87     39.76 o
  -7   4   7        0.60       61.21     33.94 o
  -6   4   7        0.80       19.03     36.59 o
  -5   4   7        0.73      -13.56     36.44 o
  -4   4   7      143.94      149.60     40.24 o
  -3   4   7       59.38       53.65     30.94 o
  -2   4   7       57.39       71.02     29.66 o
  -1   4   7      254.66      228.31     37.67 o
   0   4   7      624.28      667.79     39.72 o
   1   4   7      630.80      624.17     33.48 o
   2   4   7      256.68      243.50     30.57 o
   3   4   7       48.65       73.18     33.94 o
   4   4   7      148.45      138.91     23.95 o
   5   4   7       28.76       21.99     24.64 o
   6   4   7       16.17       24.67     24.61 o
   7   4   7        0.36       43.50     31.42 o
   8   4   7        0.08       -7.11     37.30 o
  -8   5   7        0.02       12.77     35.51 o
  -7   5   7        0.01       -6.37     35.03 o
  -6   5   7        0.08       26.32     36.48 o
  -5   5   7       50.31       39.50     36.81 o
  -4   5   7       45.15       92.46     81.83 o
  -3   5   7      209.14      213.03     27.05 o
  -2   5   7     1698.11     1681.67     36.39 o
  -1   5   7      194.52      267.83     31.53 o
   0   5   7      199.24      233.16     29.98 o
   1   5   7      263.02      236.31     30.30 o
   2   5   7     1083.32     1104.40     29.00 o
   3   5   7       47.82       74.25     24.86 o
   4   5   7      139.43      147.17     24.84 o
   5   5   7        3.22       17.18     22.45 o
   6   5   7        1.20       36.46     23.81 o
   7   5   7        6.21       20.14     24.20 o
   8   5   7        2.90       39.36     29.03 o
  -7   6   7        1.45        6.76     39.12 o
  -6   6   7        0.06       53.22     49.87 o
  -5   6   7       44.72       75.58     39.09 o
  -4   6   7      289.89      302.94     28.50 o
  -3   6   7       35.22       -6.14     27.14 o
  -2   6   7      114.50      117.49     29.79 o
  -1   6   7      548.17      510.97     33.06 o
   0   6   7     1151.79     1211.11     43.45 o
   1   6   7      114.75      156.62     32.33 o
   2   6   7       16.16       52.44     30.07 o
   3   6   7        0.81      -16.19     28.88 o
   4   6   7       33.73       62.84     26.83 o
   5   6   7       60.06       61.44     26.51 o
   6   6   7       10.74       -9.07     23.12 o
   7   6   7        4.00        5.85     24.88 o
  -7   7   7        1.92      -10.93     39.70 o
  -6   7   7       15.00       27.21     38.87 o
  -5   7   7        7.57       45.46     38.88 o
  -4   7   7        8.74       17.22     27.42 o
  -3   7   7        1.03       32.32     26.36 o
  -2   7   7       29.19        7.37     28.34 o
  -1   7   7       21.51       65.39     30.60 o
   0   7   7      899.75      876.65     31.57 o
   1   7   7      153.14      159.67     29.72 o
   2   7   7       26.06       76.70     29.39 o
   3   7   7       67.52       72.72     42.30 o
   4   7   7      159.17      155.32     28.06 o
   5   7   7      124.10       79.76     31.56 o
   6   7   7        5.64       41.02     24.09 o
   7   7   7        0.17       10.30     25.34 o
  -7   8   7        0.29       23.10     45.93 o
  -6   8   7        1.78       69.15     39.18 o
  -5   8   7       35.03       54.28     31.05 o
  -4   8   7       21.65       27.46     28.64 o
  -3   8   7       31.04       65.87     26.65 o
  -2   8   7       58.60       76.61     27.58 o
  -1   8   7      206.57      206.44     30.75 o
   0   8   7      527.55      560.67     30.95 o
   1   8   7      907.59      806.02     28.79 o
   2   8   7       15.27      -23.00     33.47 o
   3   8   7      151.64      163.88     28.62 o
   4   8   7      119.53      110.11     32.78 o
   5   8   7        0.29      -28.57     28.11 o
   6   8   7        0.01       28.71     27.64 o
   7   8   7        7.15       50.56     25.97 o
  -6   9   7        3.95       25.32     36.90 o
  -5   9   7       36.18       36.76     32.36 o
  -4   9   7       36.73       38.16     27.86 o
  -3   9   7        0.44        6.30     29.83 o
  -2   9   7      539.03      467.08     29.33 o
  -1   9   7     1036.34      996.85     30.76 o
   0   9   7       10.09       37.15     28.64 o
   1   9   7      253.12      278.19     30.95 o
   2   9   7       15.33       42.69     29.81 o
   3   9   7       30.54       53.31     31.21 o
   4   9   7       13.97       18.08     26.85 o
   5   9   7       50.22       37.41     28.10 o
   6   9   7       12.78        5.80     30.16 o
  -6  10   7        0.15       21.44     34.60 o
  -5  10   7        0.25        8.45     33.51 o
  -4  10   7        0.01       10.50     26.70 o
  -3  10   7      229.27      204.07     29.09 o
  -2  10   7      110.53      126.08     28.59 o
  -1  10   7        1.40       39.21     29.76 o
   0  10   7      124.36      107.42     28.45 o
   1  10   7       67.13       55.54     27.59 o
   2  10   7       42.25       81.12     35.83 o
   3  10   7       78.20       62.96     31.63 o
   4  10   7        6.13      -30.05     32.77 o
   5  10   7        1.40       -2.11     29.68 o
   6  10   7        0.00       25.48     29.02 o
  -5  11   7        1.54        9.59     34.23 o
  -4  11   7        4.27       15.33     28.08 o
  -3  11   7        3.15       26.39     27.46 o
  -2  11   7       30.37       65.67     27.61 o
  -1  11   7       28.03       44.51     28.56 o
   0  11   7       12.90        3.00     29.25 o
   1  11   7       24.53       37.44     28.59 o
   2  11   7       24.94       17.57     32.07 o
   3  11   7       16.89       49.80     31.11 o
   4  11   7       38.91       13.86     29.66 o
   5  11   7        7.06       11.78     28.70 o
  -5  12   7        0.01      -22.86     35.19 o
  -4  12   7       18.03       31.30     28.51 o
  -3  12   7        0.30       10.07     28.62 o
  -2  12   7       80.22       92.06     28.41 o
  -1  12   7        9.64       -4.08     27.82 o
   0  12   7       34.22        3.85     27.85 o
   1  12   7       14.12       74.61     34.51 o
   2  12   7       11.21       -4.12     32.84 o
   3  12   7        3.74       36.34     29.27 o
   4  12   7        5.50        9.40     29.58 o
   5  12   7        0.01       47.91     30.87 o
  -4  13   7        2.75       29.61     30.39 o
  -3  13   7        0.15       37.59     30.29 o
  -2  13   7        0.49       26.35     30.18 o
  -1  13   7        4.27       42.70     28.21 o
   0  13   7        0.35       21.45     29.53 o
   1  13   7        3.46       -0.84     28.15 o
   2  13   7        6.35       69.48     30.99 o
   3  13   7        2.75        7.67     30.77 o
   4  13   7        0.04       52.61     37.30 o
  -2  14   7        0.81       29.04     31.63 o
  -1  14   7        0.01       -0.95     27.59 o
   0  14   7        0.35       40.17     26.79 o
   1  14   7        6.03       28.46     28.56 o
   2  14   7        0.50       33.06     33.82 o
  -8   0   8        0.06       23.80     54.32 o
  -7   0   8        0.04       19.15     30.83 o
  -6   0   8       82.53       82.45     40.42 o
  -5   0   8      270.93      280.57     48.81 o
  -4   0   8      403.51      459.17     62.88 o
  -3   0   8       30.11       24.71     62.92 o
  -2   0   8        5.65       57.02     73.39 o
  -1   0   8     3178.44     2522.56    121.65 o
   0   0   8     1155.54     1126.79     74.21 o
   1   0   8       12.94       24.67     34.91 o
   2   0   8     2421.51     2494.32    120.94 o
   3   0   8      784.10      842.87     34.96 o
   4   0   8       10.04       52.11     40.69 o
   5   0   8       13.93        7.60     48.77 o
   6   0   8      106.89       57.19     41.77 o
   7   0   8        0.02      -41.56     42.04 o
   8   0   8        7.21      -34.48     43.99 o
  -8   1   8        5.22       29.03     27.76 o
  -7   1   8        0.87       21.07     25.72 o
  -6   1   8        0.01      -11.20     34.57 o
  -5   1   8       43.93       26.78     31.94 o
  -4   1   8      166.94      138.60     31.10 o
  -3   1   8      639.06      408.41     69.74 o
  -2   1   8      962.02      885.58     57.80 o
  -1   1   8        2.54       43.41     40.48 o
   0   1   8       80.81       82.72     33.63 o
   1   1   8      601.90      630.82     35.59 o
   2   1   8      653.15      703.60     24.80 o
   3   1   8       20.02       54.11     23.07 o
   4   1   8      661.20      711.55     26.19 o
   5   1   8       22.49       -9.85     37.82 o
   6   1   8       63.27       44.32     29.22 o
   7   1   8        2.17       -4.60     31.82 o
   8   1   8        0.28       -5.25     32.44 o
  -8   2   8        0.20       -9.04     29.68 o
  -7   2   8        3.14       17.49     32.88 o
  -6   2   8        1.37       10.78     31.12 o
  -5   2   8       25.24       51.58     46.44 o
  -4   2   8       31.16       57.85     35.86 o
  -3   2   8      302.31      380.25     67.53 o
  -2   2   8      448.63      444.73     33.69 o
  -1   2   8       26.65       87.29     50.89 o
   0   2   8      132.80      112.67     41.80 o
   1   2   8     1452.14     1369.36    136.60 o
   2   2   8      527.90      533.59     26.20 o
   3   2   8      155.03      156.67     22.94 o
   4   2   8      346.57      364.65     25.53 o
   5   2   8       74.78       65.81     23.07 o
   6   2   8        0.61       51.43     28.77 o
   7   2   8        0.04       -9.28     30.34 o
   8   2   8        0.08       10.06     36.07 o
  -8   3   8        0.13       -5.32     27.96 o
  -7   3   8        0.44      -10.99     35.37 o
  -6   3   8        0.15       16.99     39.89 o
  -5   3   8       10.92       34.19     38.87 o
  -4   3   8      332.00      362.90     43.80 o
  -3   3   8      171.27      180.74     31.26 o
  -2   3   8     1468.52     1409.70     44.02 o
  -1   3   8     1558.22     1467.63     83.94 o
   0   3   8     2063.98     1966.97     84.74 o
   1   3   8     3483.02     3496.53     59.94 o
   2   3   8       20.75       29.83     24.35 o
   3   3   8        2.86       17.66     23.94 o
   4   3   8       10.28       12.14     24.12 o
   5   3   8       12.93       42.86     22.64 o
   6   3   8       11.85       32.14     23.98 o
   7   3   8        1.12       14.94     70.70 o
   8   3   8        4.11       22.22     36.85 o
  -8   4   8        0.06       -5.33     35.68 o
  -7   4   8        3.66       43.32     38.01 o
  -6   4   8       19.02      -32.16     38.60 o
  -5   4   8        0.12       64.02     36.40 o
  -4   4   8      616.44      534.30     88.78 o
  -3   4   8      627.56      630.12     78.13 o
  -2   4   8      111.02       99.14     35.43 o
  -1   4   8     1721.47     1733.17     55.01 o
   0   4   8      405.95      380.94     35.39 o
   1   4   8      354.75      398.71     29.73 o
   2   4   8      323.48      326.53     34.04 o
   3   4   8      494.04      496.30     26.83 o
   4   4   8       37.58       20.13     24.81 o
   5   4   8      437.70      403.92     36.24 o
   6   4   8        7.34       11.55     24.27 o
   7   4   8        0.01       18.74     32.01 o
   8   4   8        0.53      -12.09     34.14 o
  -8   5   8        0.44       34.27     41.25 o
  -7   5   8        0.80       13.18     34.17 o
  -6   5   8       12.98       -3.40     37.18 o
  -5   5   8      130.20       89.27     37.72 o
  -4   5   8        0.78        3.51     39.14 o
  -3   5   8       36.89       38.18     33.23 o
  -2   5   8      400.89      443.33     32.56 o
  -1   5   8     6174.44     6331.31    232.12 o
   0   5   8       96.21      115.46     33.39 o
   1   5   8        1.42       34.82     27.61 o
   2   5   8        4.96       35.00     26.47 o
   3   5   8      162.03      202.46     27.03 o
   4   5   8       29.04       47.10     21.86 o
   5   5   8      130.64      128.47     26.10 o
   6   5   8        3.28      -30.90     22.76 o
   7   5   8        0.01       39.52     22.99 o
  -7   6   8        2.29       38.06     39.67 o
  -6   6   8        0.54       55.45     38.86 o
  -5   6   8       42.64       26.84     39.44 o
  -4   6   8        6.75        5.65     32.02 o
  -3   6   8      222.28      227.41     28.65 o
  -2   6   8       37.36       80.72     33.15 o
  -1   6   8     1083.00     1129.86     39.05 o
   0   6   8      332.71      317.09     29.33 o
   1   6   8      243.79      282.52     30.46 o
   2   6   8      141.94      147.44     27.38 o
   3   6   8      136.19      141.17     25.27 o
   4   6   8       10.90       12.38     28.35 o
   5   6   8       42.70       27.37     21.62 o
   6   6   8       36.54       43.60     23.56 o
   7   6   8        2.43       45.65     24.67 o
  -7   7   8        0.13       40.68     40.17 o
  -6   7   8        2.98       -2.80     38.63 o
  -5   7   8       33.60       77.31     43.95 o
  -4   7   8       19.06       52.84     27.11 o
  -3   7   8       83.88      108.51     26.42 o
  -2   7   8      386.07      469.79     31.70 o
  -1   7   8      152.47      169.42     32.92 o
   0   7   8        1.83       41.72     30.88 o
   1   7   8      190.29      165.18     31.51 o
   2   7   8      149.76      168.75     29.43 o
   3   7   8      515.57      490.08     54.33 o
   4   7   8      478.39      470.27     37.50 o
   5   7   8        4.40       -0.10     25.95 o
   6   7   8       11.44       10.37     23.35 o
   7   7   8        4.06       10.51     27.19 o
  -7   8   8        0.07       63.28     41.14 o
  -6   8   8       18.08        9.84     55.54 o
  -5   8   8        1.76       38.69     40.00 o
  -4   8   8        3.97       11.52     34.00 o
  -3   8   8        2.40       32.05     28.61 o
  -2   8   8       45.08       87.52     27.68 o
  -1   8   8      247.51      234.41     28.76 o
   0   8   8      110.52      146.73     28.99 o
   1   8   8      101.26      101.07     30.97 o
   2   8   8      115.99      137.24     29.53 o
   3   8   8       81.93      172.40     47.69 o
   4   8   8        3.15       38.57     27.98 o
   5   8   8       12.32       24.80     29.82 o
   6   8   8        7.52        0.94     24.46 o
   7   8   8        0.10      -30.02     27.88 o
  -6   9   8        0.00       -1.55     41.86 o
  -5   9   8        4.64        6.55     31.97 o
  -4   9   8       12.72       18.08     27.99 o
  -3   9   8        5.84       15.86     33.84 o
  -2   9   8      345.95      401.47     30.07 o
  -1   9   8      208.84      217.43     31.09 o
   0   9   8       19.50       31.58     27.68 o
   1   9   8       54.49       74.63     31.44 o
   2   9   8       79.04       96.02     30.13 o
   3   9   8      131.20       83.46     30.23 o
   4   9   8        0.06      -30.83     27.75 o
   5   9   8       73.07       11.08     29.42 o
   6   9   8       18.25       47.65     28.30 o
  -6  10   8        1.71       18.44     42.34 o
  -5  10   8        2.69        4.54     33.32 o
  -4  10   8       25.55       52.73     27.28 o
  -3  10   8       18.66       70.26     27.38 o
  -2  10   8       27.61       77.39     31.55 o
  -1  10   8       18.13       83.73     29.76 o
   0  10   8      163.43      155.77     30.26 o
   1  10   8      170.22      180.13     31.42 o
   2  10   8        6.45        5.07     29.08 o
   3  10   8      144.81      107.22     31.27 o
   4  10   8        3.25       22.29     33.46 o
   5  10   8        6.20        4.42     33.18 o
   6  10   8        6.44       14.18     29.51 o
  -5  11   8        1.02       49.25     34.36 o
  -4  11   8        8.67       21.02     27.36 o
  -3  11   8       15.47       31.37     28.76 o
  -2  11   8        3.58        5.39     26.94 o
  -1  11   8        5.01        7.99     28.09 o
   0  11   8       27.19       43.05     27.28 o
   1  11   8       55.03       91.99     26.98 o
   2  11   8      135.21      152.11     30.55 o
   3  11   8        5.76       23.36     33.24 o
   4  11   8       11.22       19.32     29.75 o
   5  11   8        0.12       -9.99     31.83 o
  -5  12   8        1.96       -3.98     35.26 o
  -4  12   8        1.30        9.13     28.82 o
  -3  12   8        2.33       28.22     29.38 o
  -2  12   8        0.10       32.99     27.67 o
  -1  12   8        0.84       -9.08     28.03 o
   0  12   8       22.40       59.39     28.85 o
   1  12   8       30.69       41.32     27.80 o
   2  12   8       46.71       60.43     30.52 o
   3  12   8       11.30       34.73     30.32 o
   4  12   8        2.85        9.92     31.05 o
  -4  13   8        4.07       13.39     31.61 o
  -3  13   8       21.16       45.01     30.04 o
  -2  13   8       38.92       28.42     29.95 o
  -1  13   8        2.88       32.57     28.23 o
   0  13   8       21.16       46.87     28.25 o
   1  13   8      138.57      108.37     26.38 o
   2  13   8       25.89       32.10     34.03 o
   3  13   8        1.51        5.60     32.19 o
  -2  14   8        0.04        6.60     29.69 o
  -1  14   8       44.85       53.90     29.16 o
   0  14   8       55.04       52.40     32.19 o
   1  14   8        9.30       58.42     35.93 o
   2  14   8       19.11       14.34     32.29 o
  -8   1   9        1.49       58.96     28.30 o
  -7   1   9        0.59        9.36     24.41 o
  -6   1   9        1.36       -7.23     29.36 o
  -5   1   9       16.15       14.46     27.09 o
  -4   1   9       48.93       59.70     38.58 o
  -3   1   9      816.91      762.20     90.32 o
  -2   1   9     1171.29     1048.69    114.13 o
  -1   1   9      248.71      193.17     39.34 o
   0   1   9       15.81       31.13     29.46 o
   1   1   9      284.07      239.22     24.99 o
   2   1   9      983.71      942.67     27.28 o
   3   1   9     4723.70     4759.71    148.95 o
   4   1   9      337.00      325.15     25.51 o
   5   1   9       35.13       32.36     23.20 o
   6   1   9       88.86       87.96     29.87 o
   7   1   9       37.97      -18.53     34.26 o
   8   1   9        0.18      -22.10     35.20 o
  -8   2   9        0.12       -0.16     28.62 o
  -7   2   9        0.03        6.72     25.91 o
  -6   2   9       13.98       24.54     32.44 o
  -5   2   9      209.23      183.80     33.45 o
  -4   2   9        0.02       -1.23     36.62 o
  -3   2   9       31.85       61.18     27.39 o
  -2   2   9     1852.40     1929.60     64.99 o
  -1   2   9     1923.82     1482.73     48.69 o
   0   2   9        1.16        0.26     36.88 o
   1   2   9     1121.98     1105.78     41.91 o
   2   2   9      382.24      421.44     27.64 o
   3   2   9       93.89       91.60     22.50 o
   4   2   9      231.98      247.15     27.56 o
   5   2   9       57.69       75.80     32.08 o
   6   2   9        1.61       -6.21     41.58 o
   7   2   9        3.23       15.40     30.50 o
   8   2   9        0.12      -18.66     33.79 o
  -8   3   9        2.06       15.85     34.59 o
  -7   3   9        4.33      -10.19     34.63 o
  -6   3   9        2.02        5.99     40.99 o
  -5   3   9       25.16       56.38     36.17 o
  -4   3   9       54.74       68.71     41.61 o
  -3   3   9      356.62      329.89     31.88 o
  -2   3   9      343.53      337.91     37.07 o
  -1   3   9     2184.59     2168.13    110.43 o
   0   3   9        0.29       30.12     31.05 o
   1   3   9      725.86      704.17     30.39 o
   2   3   9     1687.64     1782.99     49.02 o
   3   3   9     1180.04     1241.95     52.83 o
   4   3   9      100.61      113.83     23.67 o
   5   3   9      126.34      138.22     24.14 o
   6   3   9        0.34       33.39     23.56 o
   7   3   9        4.55       17.23     59.25 o
   8   3   9        1.83       23.86     36.73 o
  -8   4   9        0.80       29.35     39.27 o
  -7   4   9        0.99      -26.61     38.09 o
  -6   4   9        0.39       -1.84     35.83 o
  -5   4   9        1.44       48.75     37.12 o
  -4   4   9        0.09       45.09     46.42 o
  -3   4   9        6.25       13.59     31.43 o
  -2   4   9       97.40       82.34     38.46 o
  -1   4   9      751.18      741.17     47.99 o
   0   4   9      149.72      153.41     33.09 o
   1   4   9      402.34      439.48     27.40 o
   2   4   9      155.99      142.82     25.18 o
   3   4   9      220.16      253.98     24.28 o
   4   4   9      150.95      135.97     23.61 o
   5   4   9      170.73      153.47     26.33 o
   6   4   9        0.04       -2.88     23.56 o
   7   4   9        0.19       34.41     27.23 o
   8   4   9        0.00       17.16     33.95 o
  -8   5   9        2.67       44.10     45.52 o
  -7   5   9        7.76       -7.30     39.05 o
  -6   5   9        6.58       38.70     33.04 o
  -5   5   9       23.13       19.60     37.05 o
  -4   5   9      673.44      676.74     80.84 o
  -3   5   9      646.41      609.67     56.19 o
  -2   5   9      187.03      245.50     37.07 o
  -1   5   9      339.87      324.89     34.67 o
   0   5   9     1882.55     1659.23     58.82 o
   1   5   9       70.69       27.64     28.20 o
   2   5   9       10.02       29.97     30.20 o
   3   5   9      109.55      121.78     25.38 o
   4   5   9       32.04       47.86     24.44 o
   5   5   9      105.96      106.28     24.18 o
   6   5   9        1.10       23.62     26.62 o
   7   5   9        8.17       17.96     23.04 o
  -7   6   9        3.61       11.54     38.89 o
  -6   6   9       35.79       27.68     38.85 o
  -5   6   9       11.39       32.17     40.98 o
  -4   6   9       27.80       77.92     33.18 o
  -3   6   9      167.55      224.34     28.31 o
  -2   6   9      300.00      358.96     36.99 o
  -1   6   9       31.26       25.04     31.33 o
   0   6   9       31.91       53.53     35.93 o
   1   6   9        5.61       12.09     30.20 o
   2   6   9       65.22       43.72     28.50 o
   3   6   9      125.06      166.30     42.15 o
   4   6   9       27.36       11.52     26.42 o
   5   6   9       28.85       17.35     22.95 o
   6   6   9        4.88       22.19     22.17 o
   7   6   9        4.85       39.39     23.62 o
  -7   7   9        0.02       21.47     37.34 o
  -6   7   9        1.30       22.70     45.23 o
  -5   7   9        0.87       23.09     39.20 o
  -4   7   9       80.14       88.42     31.74 o
  -3   7   9       12.34       -1.84     28.71 o
  -2   7   9      252.11      246.78     31.79 o
  -1   7   9        8.70       16.58     30.74 o
   0   7   9      357.66      374.46     33.37 o
   1   7   9      132.61      139.63     30.87 o
   2   7   9       29.30       70.75     29.00 o
   3   7   9       12.97       49.14     26.28 o
   4   7   9      175.39      146.65     28.92 o
   5   7   9       23.71       12.22     23.00 o
   6   7   9        2.31       11.06     23.59 o
   7   7   9        0.30       -3.59     24.40 o
  -7   8   9        1.39       31.77     41.36 o
  -6   8   9        1.26       40.59     42.99 o
  -5   8   9        0.76       10.58     56.17 o
  -4   8   9        0.81       33.75     27.97 o
  -3   8   9       37.67       51.73     27.95 o
  -2   8   9      151.99      203.33     32.00 o
  -1   8   9      114.70      153.52     30.19 o
   0   8   9       70.44       81.30     27.70 o
   1   8   9        4.38       19.70     29.97 o
   2   8   9      128.26      114.51     28.90 o
   3   8   9       70.52       99.01     29.31 o
   4   8   9        9.25        4.65     27.63 o
   5   8   9        0.10       25.44     30.27 o
   6   8   9       21.75       56.71     24.90 o
  -6   9   9        5.15      -63.83     68.57 o
  -5   9   9        0.13       55.08     40.73 o
  -4   9   9       16.11       14.85     26.84 o
  -3   9   9      156.64      134.82     29.95 o
  -2   9   9      136.12      144.34     29.78 o
  -1   9   9        9.42       -6.29     31.18 o
   0   9   9       50.70       43.60     27.59 o
   1   9   9       30.06       27.85     30.71 o
   2   9   9       53.01       75.33     36.52 o
   3   9   9      140.96      134.18     29.80 o
   4   9   9      109.34       74.46     43.70 o
   5   9   9        0.78       25.95     36.99 o
   6   9   9        4.63       19.94     24.59 o
  -6  10   9        5.16       19.69     47.11 o
  -5  10   9        7.63       19.53     33.06 o
  -4  10   9       31.49       40.02     28.67 o
  -3  10   9       57.68       48.94     26.91 o
  -2  10   9       24.18       50.84     28.85 o
  -1  10   9      120.44      114.15     29.45 o
   0  10   9        1.20       16.03     27.63 o
   1  10   9       80.86       93.41     30.85 o
   2  10   9       13.45       61.08     30.21 o
   3  10   9        0.73       62.31     27.64 o
   4  10   9        0.09       56.69     34.64 o
   5  10   9        0.07       16.75     28.46 o
   6  10   9       16.71       65.87     43.96 o
  -5  11   9        0.07       -6.05     36.42 o
  -4  11   9        0.11        4.76     29.63 o
  -3  11   9       71.56       25.57     28.86 o
  -2  11   9        1.63       24.40     28.44 o
  -1  11   9       63.49       77.45     28.88 o
   0  11   9       41.27       47.68     27.83 o
   1  11   9       13.91       35.76     32.42 o
   2  11   9      169.91      185.21     30.50 o
   3  11   9        8.27       16.83     35.19 o
   4  11   9        1.71        4.12     30.75 o
   5  11   9        0.02       -5.06     45.32 o
  -4  12   9        0.47       14.99     36.40 o
  -3  12   9        0.08        0.81     27.76 o
  -2  12   9        7.57       49.99     37.00 o
  -1  12   9        1.62       18.87     27.63 o
   0  12   9        1.19       44.55     28.94 o
   1  12   9        0.36      -29.05     30.99 o
   2  12   9        7.86       10.02     31.07 o
   3  12   9        0.69       48.25     29.35 o
   4  12   9        0.06       46.26     30.80 o
  -3  13   9        2.31       42.63     29.60 o
  -2  13   9        3.21       43.89     29.14 o
  -1  13   9        0.83      -18.48     29.39 o
   0  13   9        2.81       57.74     29.29 o
   1  13   9        0.09       33.16     31.26 o
   2  13   9        0.36      -13.24     31.01 o
   3  13   9        1.70       11.39     34.86 o
  -2  14   9        7.97        5.15     32.32 o
  -1  14   9        1.16       29.35     32.99 o
   0  14   9        1.65       31.83     29.10 o
   1  14   9        1.06        6.00     32.76 o
   2  14   9        2.91       14.50     35.10 o
  -8   0  10        0.01       47.13     37.91 o
  -7   0  10       19.65       32.13     32.55 o
  -6   0  10       13.54       52.12     35.71 o
  -5   0  10       36.41        5.21     60.49 o
  -4   0  10       82.18      118.64     63.49 o
  -3   0  10      746.05      882.09     71.35 o
  -2   0  10      544.52      526.32     47.13 o
  -1   0  10     1129.48     1111.13     54.35 o
   0   0  10     2514.94     2307.44    137.09 o
   1   0  10     5398.03     5762.77     70.72 o
   2   0  10     1858.67     1984.62     73.60 o
   3   0  10     1238.35     1329.09     38.99 o
   4   0  10       15.38       39.02     32.11 o
   5   0  10      182.72      169.70     49.07 o
   6   0  10       56.41      -37.74     49.89 o
   7   0  10       62.23       -5.12     43.86 o
   8   0  10        0.36       20.80     56.76 o
  -8   1  10        0.00       -4.92     25.99 o
  -7   1  10        0.11       27.65     24.58 o
  -6   1  10        0.81       17.47     30.69 o
  -5   1  10        0.00       49.05     28.21 o
  -4   1  10       40.95      -15.23     40.18 o
  -3   1  10      117.60       86.22     43.30 o
  -2   1  10      197.44      169.62     38.43 o
  -1   1  10       56.18       62.57     35.30 o
   0   1  10      202.55      172.30     31.18 o
   1   1  10      315.12      306.38     25.28 o
   2   1  10      929.29      932.83     24.44 o
   3   1  10      300.73      336.34     21.40 o
   4   1  10       70.48       70.62     23.98 o
   5   1  10       22.89       25.56     33.30 o
   6   1  10        0.01        3.62     31.82 o
   7   1  10       24.43       43.36     30.45 o
   8   1  10        0.78       -2.34     33.43 o
  -8   2  10        0.09       16.90     25.39 o
  -7   2  10        0.01       31.66     34.08 o
  -6   2  10        2.81        5.06     31.84 o
  -5   2  10        1.42       -8.98     28.30 o
  -4   2  10       32.41       38.33     34.19 o
  -3   2  10       37.28       49.72     26.95 o
  -2   2  10       44.66       87.27     43.76 o
  -1   2  10       11.35       17.55     37.51 o
   0   2  10     1052.90      933.90     81.08 o
   1   2  10      358.65      371.77     32.33 o
   2   2  10      804.65      807.88     29.45 o
   3   2  10      956.18     1006.15     29.04 o
   4   2  10       41.40       47.94     23.25 o
   5   2  10       17.52      -13.90     23.55 o
   6   2  10        8.68        9.47     32.44 o
   7   2  10       24.04       21.28     31.71 o
   8   2  10        2.68       15.42     32.99 o
  -8   3  10        0.48      -11.20     24.81 o
  -7   3  10        0.09       35.29     36.07 o
  -6   3  10        3.84        2.73     35.57 o
  -5   3  10       16.40        2.29     32.82 o
  -4   3  10      181.71      164.68     53.37 o
  -3   3  10      254.39      238.73     29.53 o
  -2   3  10        9.33       11.34     34.21 o
  -1   3  10      512.90      436.67     43.16 o
   0   3  10     2789.12     2553.40    134.59 o
   1   3  10      195.15      197.72     29.75 o
   2   3  10        1.71       18.68     25.03 o
   3   3  10      324.65      328.90     26.36 o
   4   3  10        4.42       28.37     23.26 o
   5   3  10       47.06       59.83     25.26 o
   6   3  10       12.41       34.04     23.89 o
   7   3  10       18.43       -4.62     34.54 o
   8   3  10        0.87        9.02     37.38 o
  -8   4  10        0.05      -30.40     40.23 o
  -7   4  10        6.38      -27.14     37.93 o
  -6   4  10        1.74       20.43     39.56 o
  -5   4  10      121.56      121.09     38.84 o
  -4   4  10        1.88       30.43     41.70 o
  -3   4  10       88.23      112.32     34.84 o
  -2   4  10      607.03      612.94     37.78 o
  -1   4  10      260.93      220.78     39.20 o
   0   4  10      835.91      842.51     34.40 o
   1   4  10      466.93      475.44     26.71 o
   2   4  10     1222.44     1262.76     37.45 o
   3   4  10       45.24       54.29     25.18 o
   4   4  10      336.50      287.07     24.95 o
   5   4  10       90.19      118.92     26.18 o
   6   4  10        3.78       47.87     24.37 o
   7   4  10        2.92      -23.02     25.24 o
  -7   5  10        2.74       32.77     49.03 o
  -6   5  10        9.39       -7.52     36.65 o
  -5   5  10       48.41       61.41     39.32 o
  -4   5  10      320.26      282.42     35.82 o
  -3   5  10      377.48      466.46     39.33 o
  -2   5  10       44.51       88.70     40.58 o
  -1   5  10      663.96      602.81     60.90 o
   0   5  10      152.18      165.72     35.82 o
   1   5  10       65.93      103.84     30.93 o
   2   5  10       69.77       71.07     24.12 o
   3   5  10      463.81      414.03     41.86 o
   4   5  10       34.46       45.10     24.55 o
   5   5  10      218.62      213.43     48.91 o
   6   5  10       13.71       33.78     27.51 o
   7   5  10        1.37       14.77     28.91 o
  -7   6  10        0.30       25.58     47.98 o
  -6   6  10       25.95        0.40     40.33 o
  -5   6  10        4.61       55.47     38.63 o
  -4   6  10        2.98       10.39     32.39 o
  -3   6  10      122.67      148.32     33.97 o
  -2   6  10      110.23      114.84     36.60 o
  -1   6  10      159.95      165.92     35.10 o
   0   6  10      115.41      119.38     33.13 o
   1   6  10       51.56       66.45     30.97 o
   2   6  10       43.06       63.15     32.54 o
   3   6  10       96.06      115.30     26.24 o
   4   6  10       89.95       93.18     22.55 o
   5   6  10        6.84       13.81     22.28 o
   6   6  10        0.76        7.19     21.75 o
   7   6  10        7.59       -3.88     24.97 o
  -7   7  10        1.18      -12.33     41.89 o
  -6   7  10        0.26       21.06     40.55 o
  -5   7  10       13.70       40.87     42.43 o
  -4   7  10       58.30      138.11     35.70 o
  -3   7  10      276.06      282.39     29.92 o
  -2   7  10       26.70       54.93     34.23 o
  -1   7  10       26.99       54.26     30.60 o
   0   7  10       64.35       70.31     33.07 o
   1   7  10      141.95      156.90     30.76 o
   2   7  10      579.02      535.58     30.21 o
   3   7  10      724.19      697.29     83.42 o
   4   7  10        4.42       21.18     25.56 o
   5   7  10        6.06       42.92     25.20 o
   6   7  10        3.41       20.98     23.02 o
   7   7  10        0.98        3.93     24.26 o
  -7   8  10        0.07       36.17     42.56 o
  -6   8  10        4.10       43.05     41.08 o
  -5   8  10       20.49       23.59     40.89 o
  -4   8  10        2.45        1.84     35.03 o
  -3   8  10       36.51       53.10     33.36 o
  -2   8  10       49.09       69.81     30.69 o
  -1   8  10       90.62       78.11     32.22 o
   0   8  10      256.49      247.09     31.76 o
   1   8  10      177.13      177.06     33.69 o
   2   8  10       25.47       18.62     30.97 o
   3   8  10      169.31      144.45     55.22 o
   4   8  10       48.19       39.77     26.07 o
   5   8  10       30.38       43.11     22.82 o
   6   8  10        1.24       18.99     23.82 o
  -6   9  10        1.34      -20.65     44.63 o
  -5   9  10       12.88        6.95     41.41 o
  -4   9  10        2.30       11.40     29.73 o
  -3   9  10       69.28       71.71     29.35 o
  -2   9  10      225.84      231.22     31.51 o
  -1   9  10        0.01       34.31     29.09 o
   0   9  10       68.47      104.84     30.87 o
   1   9  10      194.36      209.48     34.57 o
   2   9  10      209.47      211.59     30.49 o
   3   9  10      109.35      126.37     27.41 o
   4   9  10       38.64       34.75     30.51 o
   5   9  10        8.09       36.26     27.76 o
   6   9  10        0.59        7.56     27.19 o
  -6  10  10        2.51       64.77     44.32 o
  -5  10  10        0.27       16.47     45.59 o
  -4  10  10        5.14        9.41     28.93 o
  -3  10  10        4.23       81.75     32.53 o
  -2  10  10        0.78       49.86     34.59 o
  -1  10  10        0.06       15.57     29.96 o
   0  10  10       53.78       47.08     26.97 o
   1  10  10       24.54       48.64     30.90 o
   2  10  10       62.60       79.14     31.69 o
   3  10  10       32.50       51.83     29.46 o
   4  10  10       83.10       61.46     30.84 o
   5  10  10        0.20       35.40     29.59 o
  -5  11  10        6.06       11.32     36.46 o
  -4  11  10       17.04       54.81     30.97 o
  -3  11  10        0.04       42.14     28.57 o
  -2  11  10        0.21       46.13     27.82 o
  -1  11  10       36.88       80.25     27.04 o
   0  11  10      315.09      358.92     27.37 o
   1  11  10        5.52       31.69     32.10 o
   2  11  10       46.22      101.49     33.51 o
   3  11  10        5.11        7.09     28.86 o
   4  11  10       67.62       -9.48     31.59 o
   5  11  10        2.91      -35.01     32.33 o
  -4  12  10        0.02        7.65     31.07 o
  -3  12  10        0.29       32.45     30.17 o
  -2  12  10       24.32       -4.41     29.35 o
  -1  12  10        0.20       11.99     28.94 o
   0  12  10        8.21      -15.95     27.19 o
   1  12  10        0.44       20.23     30.98 o
   2  12  10        0.16       47.12     30.90 o
   3  12  10        0.61       35.46     31.90 o
   4  12  10        0.69       43.83     30.63 o
  -3  13  10        1.91       -1.76     29.06 o
  -2  13  10        0.00       11.73     29.10 o
  -1  13  10       54.06       74.33     31.04 o
   0  13  10       90.35       83.44     28.98 o
   1  13  10        4.64       50.84     32.37 o
   2  13  10       12.14       -9.82     32.45 o
   3  13  10        0.38       43.07     32.90 o
  -1  14  10       55.12       61.32     35.87 o
   0  14  10        1.77       -0.65     41.49 o
   1  14  10       20.82       17.01     32.79 o
  -8   1  11        0.01       59.21     28.84 o
  -7   1  11        2.79       19.63     29.62 o
  -6   1  11        9.03        2.78     30.09 o
  -5   1  11       11.67       36.59     27.39 o
  -4   1  11      112.72      116.52     38.79 o
  -3   1  11      321.34      338.77     54.73 o
  -2   1  11      315.24      264.93     35.48 o
  -1   1  11      489.06      331.49     38.17 o
   0   1  11      182.72      182.13     30.79 o
   1   1  11     7790.94     7689.61    154.93 o
   2   1  11     3893.38     4086.30     35.87 o
   3   1  11        5.39        5.43     19.88 o
   4   1  11       90.32      113.27     27.62 o
   5   1  11      115.17      120.37     23.99 o
   6   1  11        1.85       -0.62     33.00 o
   7   1  11        0.57       11.35     31.04 o
   8   1  11        0.03      -12.75     33.35 o
  -8   2  11        1.26      -45.00     28.30 o
  -7   2  11        0.13       13.30     27.37 o
  -6   2  11        0.00      -15.64     29.74 o
  -5   2  11       30.46       81.24     31.76 o
  -4   2  11       15.81       13.97     32.35 o
  -3   2  11      304.50      306.78     29.60 o
  -2   2  11       10.21       15.89     38.75 o
  -1   2  11      127.82      177.48     44.06 o
   0   2  11      249.92      222.10     29.39 o
   1   2  11      750.42      667.75     27.45 o
   2   2  11      493.42      566.22     34.82 o
   3   2  11      658.97      648.73     32.68 o
   4   2  11       38.04       36.93     27.09 o
   5   2  11        2.44       46.61     27.14 o
   6   2  11       33.84       61.93     26.18 o
   7   2  11        0.07       60.24     44.77 o
   8   2  11        3.37       14.82     33.42 o
  -8   3  11        0.00       11.10     31.28 o
  -7   3  11        0.00       36.01     30.26 o
  -6   3  11        1.68       20.18     29.95 o
  -5   3  11      101.05       86.93     31.68 o
  -4   3  11       11.31       33.56     32.01 o
  -3   3  11      759.90      757.17     83.71 o
  -2   3  11       88.24       96.78     35.82 o
  -1   3  11        1.68       42.90     56.89 o
   0   3  11      114.74      107.19     36.25 o
   1   3  11     2698.87     2688.22    123.76 o
   2   3  11       52.11       88.05     26.51 o
   3   3  11      130.21      176.66     25.58 o
   4   3  11       30.37       27.79     24.88 o
   5   3  11      230.49      209.58     29.87 o
   6   3  11        8.13       22.20     24.50 o
   7   3  11        1.02        4.67     31.32 o
  -8   4  11        0.04       19.87     32.32 o
  -7   4  11        0.41       42.44     34.35 o
  -6   4  11        0.03       37.85     36.21 o
  -5   4  11       30.00       -6.32     61.47 o
  -4   4  11       12.73       -7.09     50.13 o
  -3   4  11        2.47       29.39     32.69 o
  -2   4  11       17.54       48.63     39.71 o
  -1   4  11      112.78      103.50     38.81 o
   0   4  11      243.85      263.64     31.62 o
   1   4  11       12.67       32.93     26.69 o
   2   4  11       14.91       24.97     27.11 o
   3   4  11      122.16       98.44     24.79 o
   4   4  11      119.02       96.79     23.71 o
   5   4  11       23.62        2.80     24.48 o
   6   4  11        0.96       37.06     27.29 o
   7   4  11        2.19       -6.49     27.64 o
  -7   5  11        1.78      -19.30     39.60 o
  -6   5  11        9.81       78.23     39.23 o
  -5   5  11       89.97       22.74     38.95 o
  -4   5  11       10.32       52.48     31.55 o
  -3   5  11      112.51      136.75     38.66 o
  -2   5  11      135.71      197.20     41.76 o
  -1   5  11      441.28      382.79     39.09 o
   0   5  11      329.58      313.53     32.75 o
   1   5  11       40.09       50.30     27.12 o
   2   5  11      227.84      246.06     25.19 o
   3   5  11      516.24      506.62     36.87 o
   4   5  11       36.16       26.95     24.06 o
   5   5  11        0.03       20.32     24.17 o
   6   5  11       75.49       70.05     26.55 o
   7   5  11       11.90       44.41     27.33 o
  -7   6  11        0.18       -0.30     40.34 o
  -6   6  11        0.00       55.91     39.72 o
  -5   6  11       14.97      -22.54     40.22 o
  -4   6  11       39.63       54.91     32.33 o
  -3   6  11       29.67      120.21     34.12 o
  -2   6  11       17.53        3.75     40.10 o
  -1   6  11      177.68      178.28     39.35 o
   0   6  11      326.10      348.17     35.31 o
   1   6  11      235.82      243.44     31.28 o
   2   6  11       82.63       66.94     28.46 o
   3   6  11      134.00      133.79     22.42 o
   4   6  11       16.15       47.84     22.42 o
   5   6  11       26.63       16.00     21.34 o
   6   6  11       78.21       39.69     22.66 o
   7   6  11        0.02       49.73     23.91 o
  -7   7  11        1.19        1.50     41.85 o
  -6   7  11        1.60       66.87     40.25 o
  -5   7  11        0.65      -27.67     55.08 o
  -4   7  11       86.74       53.37     33.28 o
  -3   7  11       12.64       26.38     34.60 o
  -2   7  11       62.89       84.48     35.23 o
  -1   7  11      182.58      176.65     34.48 o
   0   7  11      185.54      182.78     32.29 o
   1   7  11       15.13       16.94     30.87 o
   2   7  11      194.68      213.26     29.47 o
   3   7  11      160.00      154.73     40.49 o
   4   7  11      176.97      173.41     24.21 o
   5   7  11       30.76       -7.81     22.79 o
   6   7  11        4.71       13.88     23.29 o
   7   7  11        0.29      -15.50     25.57 o
  -6   8  11        0.50        8.74     45.74 o
  -5   8  11        2.36      -13.01     43.91 o
  -4   8  11       56.06       73.48     31.82 o
  -3   8  11      100.86      140.90     31.38 o
  -2   8  11        0.01      -29.40     33.33 o
  -1   8  11       22.52       89.24     30.15 o
   0   8  11        0.08      -22.17     33.03 o
   1   8  11       37.07       61.06     29.51 o
   2   8  11       98.25      104.41     29.59 o
   3   8  11       22.61       26.58     26.78 o
   4   8  11      103.23       88.38     28.32 o
   5   8  11        4.56       41.84     26.67 o
   6   8  11        4.40       19.67     25.11 o
  -6   9  11        0.20       19.14     47.56 o
  -5   9  11        4.61       61.90     41.46 o
  -4   9  11       34.61       31.48     32.37 o
  -3   9  11       12.18       31.44     28.52 o
  -2   9  11        3.37       -6.27     30.40 o
  -1   9  11      144.68      176.66     31.48 o
   0   9  11       24.56       77.31     33.44 o
   1   9  11      103.18      112.23     31.74 o
   2   9  11      313.48      353.46     75.66 o
   3   9  11       10.92       -9.66     28.10 o
   4   9  11       13.64      -38.14     28.82 o
   5   9  11        8.25       18.23     25.82 o
   6   9  11        0.98       36.64     25.25 o
  -5  10  11       14.25       30.65     32.90 o
  -4  10  11        7.24       68.37     32.75 o
  -3  10  11       33.42       34.23     29.02 o
  -2  10  11        7.91       18.26     30.97 o
  -1  10  11        4.63       11.11     27.47 o
   0  10  11       48.63       41.82     30.91 o
   1  10  11       43.86       54.59     29.87 o
   2  10  11       64.46       83.48     31.61 o
   3  10  11       18.23       77.65     28.60 o
   4  10  11      107.54      137.88     32.51 o
   5  10  11        7.57      -11.63     29.44 o
  -5  11  11        2.68       15.18     33.96 o
  -4  11  11        6.21        4.33     29.65 o
  -3  11  11        0.95      -10.08     29.67 o
  -2  11  11       36.72       42.24     30.56 o
  -1  11  11        6.40       61.91     29.88 o
   0  11  11       34.54       76.36     29.48 o
   1  11  11       27.52       51.74     38.55 o
   2  11  11       58.30       46.24     30.59 o
   3  11  11       13.54      -11.06     30.84 o
   4  11  11       26.67        9.96     31.45 o
   5  11  11        0.01       12.11     30.66 o
  -4  12  11        8.51       31.84     30.89 o
  -3  12  11        0.13       31.40     31.12 o
  -2  12  11        0.15       25.31     30.56 o
  -1  12  11        0.83       17.87     29.27 o
   0  12  11        1.45        2.93     31.20 o
   1  12  11        0.25       13.51     31.05 o
   2  12  11        0.58        3.06     31.75 o
   3  12  11       57.25       50.15     32.02 o
   4  12  11        6.31       17.29     33.79 o
  -3  13  11        1.00        2.86     30.21 o
  -2  13  11        3.37       21.77     30.24 o
  -1  13  11        0.50       32.46     29.59 o
   0  13  11        1.73       56.12     32.48 o
   1  13  11        2.87       30.88     33.49 o
   2  13  11        5.74       47.30     32.20 o
   3  13  11        4.55       -3.04     45.47 o
  -1  14  11        2.27       16.94     31.61 o
   0  14  11        5.46       19.64     36.22 o
   1  14  11        5.31       37.80     33.93 o
  -8   0  12        0.71       51.00     39.32 o
  -7   0  12        3.89      -10.09     37.26 o
  -6   0  12       89.63       37.30     32.35 o
  -5   0  12       23.40       42.21     63.79 o
  -4   0  12      356.64      417.83     71.87 o
  -3   0  12      150.56      131.71     72.43 o
  -2   0  12      236.81      178.72     44.65 o
  -1   0  12     1953.86     1737.28    327.51 o
   0   0  12      810.03      673.27     63.94 o
   1   0  12     2470.36     2983.05    198.75 o
   2   0  12      279.68      274.22     32.59 o
   3   0  12      751.10      859.72     92.73 o
   4   0  12      517.81      523.53     34.67 o
   5   0  12      650.97      645.29     47.68 o
   6   0  12      178.08      118.33     43.95 o
   7   0  12        1.63       36.43     43.60 o
   8   0  12        3.73       18.89     48.29 o
  -8   1  12        1.91       21.05     26.41 o
  -7   1  12        0.30       18.41     24.82 o
  -6   1  12        5.55       33.47     33.30 o
  -5   1  12        0.85       13.56     28.48 o
  -4   1  12       11.74       75.04     48.12 o
  -3   1  12       32.74       58.64     54.54 o
  -2   1  12      595.18      577.04     62.90 o
  -1   1  12      397.73      437.37     35.34 o
   0   1  12     1525.90     1461.63    117.40 o
   1   1  12      633.30      616.51     27.83 o
   2   1  12      313.57      318.81     22.53 o
   3   1  12       20.87       22.82     21.20 o
   4   1  12        6.81       13.34     23.62 o
   5   1  12       29.00       46.14     24.61 o
   6   1  12        0.21       13.97     36.72 o
   7   1  12        0.82      -34.28     32.07 o
  -8   2  12        0.00        7.04     28.03 o
  -7   2  12        0.20       40.61     29.13 o
  -6   2  12        5.93       12.16     33.36 o
  -5   2  12        1.25       44.82     31.05 o
  -4   2  12        6.57       35.25     32.08 o
  -3   2  12       46.24       78.48     40.03 o
  -2   2  12       15.87       44.84     34.90 o
  -1   2  12       41.14       58.73     35.56 o
   0   2  12       18.05        9.52     29.85 o
   1   2  12     1036.88     1031.15     28.67 o
   2   2  12      726.06      832.16     29.28 o
   3   2  12      131.62      143.16     24.29 o
   4   2  12       10.40       32.99     23.45 o
   5   2  12      124.81      115.26     23.86 o
   6   2  12       99.39       71.05     26.31 o
   7   2  12        4.18       22.44     40.54 o
  -8   3  12        0.17       24.38     34.97 o
  -7   3  12        0.86       47.17     27.88 o
  -6   3  12        7.78       21.65     31.68 o
  -5   3  12        9.21        3.84     32.70 o
  -4   3  12        7.44       14.95     33.71 o
  -3   3  12        2.86       42.45     31.90 o
  -2   3  12       35.08       64.91     35.46 o
  -1   3  12     2222.75     1955.24    100.68 o
   0   3  12      597.36      465.87     34.91 o
   1   3  12     1428.03     1479.15     83.10 o
   2   3  12      270.30      279.57     24.56 o
   3   3  12      117.24      143.79     26.53 o
   4   3  12       48.17       63.65     23.88 o
   5   3  12       21.94       39.54     25.28 o
   6   3  12        0.51        3.29     24.72 o
   7   3  12        6.74       11.43     40.52 o
  -7   4  12        0.54       -8.89     30.68 o
  -6   4  12        0.01        4.62     31.34 o
  -5   4  12      286.16      274.03     50.89 o
  -4   4  12      142.91      116.30     28.64 o
  -3   4  12      370.35      408.69     36.74 o
  -2   4  12     1587.27     1724.92     55.11 o
  -1   4  12      463.22      426.39     39.44 o
   0   4  12       15.79       47.02     33.34 o
   1   4  12      105.14      104.42     28.34 o
   2   4  12      973.08     1077.71     41.37 o
   3   4  12      631.80      626.04     26.90 o
   4   4  12      278.10      303.08     24.85 o
   5   4  12       83.89       64.32     25.67 o
   6   4  12        1.14       38.69     23.89 o
   7   4  12        3.54       28.25     26.36 o
  -7   5  12        1.37       39.18     36.32 o
  -6   5  12        0.65        0.62     37.71 o
  -5   5  12       82.62       83.97     39.71 o
  -4   5  12        2.07       19.81     31.25 o
  -3   5  12       86.16      107.77     34.92 o
  -2   5  12       81.76      127.43     41.04 o
  -1   5  12        0.98       13.85     38.80 o
   0   5  12       10.51       34.34     31.32 o
   1   5  12      736.85      822.14     50.58 o
   2   5  12       78.69       81.71     23.46 o
   3   5  12      210.59      202.87     26.31 o
   4   5  12        6.49       47.67     25.95 o
   5   5  12        2.07       26.18     29.06 o
   6   5  12        8.28       47.31     25.17 o
   7   5  12        7.44       25.97     27.07 o
  -7   6  12        1.61        5.79     45.51 o
  -6   6  12       20.68       62.91     41.62 o
  -5   6  12       77.26       -4.25     48.20 o
  -4   6  12       41.43       77.98     32.84 o
  -3   6  12       13.11       46.65     35.48 o
  -2   6  12       29.12       97.44     40.52 o
  -1   6  12       58.17       84.58     43.48 o
   0   6  12        8.27       56.99     30.71 o
   1   6  12       52.09       66.83     27.24 o
   2   6  12      408.88      389.53     27.48 o
   3   6  12      130.51      116.65     31.50 o
   4   6  12       17.88       26.89     22.58 o
   5   6  12       30.69       48.95     24.19 o
   6   6  12       11.98        1.72     23.48 o
   7   6  12        0.85       60.00     25.19 o
  -7   7  12        0.43       50.68     41.94 o
  -6   7  12        2.52       14.96     45.95 o
  -5   7  12       18.89        4.14     44.27 o
  -4   7  12       46.78       67.60     35.60 o
  -3   7  12        9.39       21.54     38.84 o
  -2   7  12       50.27       82.40     39.72 o
  -1   7  12        0.34       18.43     38.24 o
   0   7  12      535.17      577.59     79.80 o
   1   7  12      755.54      724.73     31.69 o
   2   7  12      284.06      269.23     28.97 o
   3   7  12        0.01       22.03     22.53 o
   4   7  12       31.15        7.56     22.70 o
   5   7  12       26.75       42.51     24.94 o
   6   7  12       53.41       17.56     27.45 o
  -6   8  12        0.01       24.72     45.05 o
  -5   8  12        0.00       43.93     48.94 o
  -4   8  12        3.55       16.78     32.24 o
  -3   8  12       20.72       29.24     35.07 o
  -2   8  12        4.57      -25.07     33.06 o
  -1   8  12       70.37       36.92     36.45 o
   0   8  12      267.09      258.38     33.09 o
   1   8  12       29.33       60.51     30.66 o
   2   8  12      196.37      209.64     29.67 o
   3   8  12       24.60       15.24     27.91 o
   4   8  12      165.87      160.46     25.26 o
   5   8  12       33.86       53.12     23.06 o
   6   8  12        2.49       19.26     25.67 o
  -6   9  12        0.55       10.02     45.96 o
  -5   9  12        0.63      -13.97     32.67 o
  -4   9  12        5.52      -30.29     35.74 o
  -3   9  12      100.93       73.79     30.57 o
  -2   9  12       49.99       49.53     30.86 o
  -1   9  12       67.84       70.18     31.71 o
   0   9  12       18.94       56.43     31.13 o
   1   9  12      444.68      476.68     48.74 o
   2   9  12      555.04      554.66     66.67 o
   3   9  12        0.07       23.60     30.72 o
   4   9  12        0.07       53.75     28.58 o
   5   9  12        3.43       49.52     23.47 o
   6   9  12        0.07       29.02     27.33 o
  -5  10  12        4.76        6.05     34.46 o
  -4  10  12        0.00       27.92     33.30 o
  -3  10  12        0.07       45.77     29.99 o
  -2  10  12        0.10      -14.85     29.00 o
  -1  10  12       58.49       31.15     31.33 o
   0  10  12        2.45        2.06     30.22 o
   1  10  12       45.62       63.33     29.36 o
   2  10  12       44.36       38.84     41.70 o
   3  10  12        0.81       63.59     29.63 o
   4  10  12       11.75       63.47     28.21 o
   5  10  12        8.42       41.80     26.38 o
  -5  11  12        0.19       41.27     40.58 o
  -4  11  12        1.50       35.63     31.89 o
  -3  11  12        5.58       29.19     31.08 o
  -2  11  12      133.69      134.30     32.09 o
  -1  11  12       53.68       77.03     31.57 o
   0  11  12       29.75       33.38     33.37 o
   1  11  12       29.34       23.68     32.88 o
   2  11  12       10.81        7.71     36.22 o
   3  11  12       22.17       43.74     30.59 o
   4  11  12        3.82       28.85     31.26 o
  -4  12  12        3.97       -0.30     32.85 o
  -3  12  12        0.17       62.98     32.40 o
  -2  12  12        5.86       23.44     28.89 o
  -1  12  12        0.18       25.49     31.07 o
   0  12  12       15.50       49.58     31.52 o
   1  12  12        1.41        3.74     31.95 o
   2  12  12       18.21       66.26     31.28 o
   3  12  12        7.70      -26.88     32.16 o
   4  12  12        0.04       40.63     34.86 o
  -3  13  12        0.00        8.22     31.42 o
  -2  13  12       38.69       20.15     30.54 o
  -1  13  12       26.05       54.70     34.82 o
   0  13  12        0.27       37.41     33.15 o
   1  13  12        3.68       38.86     35.41 o
   2  13  12        0.76       52.38     32.79 o
  -8   1  13        0.72        1.65     26.90 o
  -7   1  13        0.53       31.40     26.22 o
  -6   1  13       19.17       39.50     29.87 o
  -5   1  13       73.85       93.33     35.38 o
  -4   1  13        0.55       25.67     50.73 o
  -3   1  13      260.94      247.37     36.68 o
  -2   1  13      132.67      100.25     40.69 o
  -1   1  13     3104.33     2630.61    222.86 o
   0   1  13     2042.54     2020.77    138.49 o
   1   1  13       47.58       29.51     24.82 o
   2   1  13       34.53       27.25     21.49 o
   3   1  13      201.60      204.74     24.35 o
   4   1  13      113.07      104.40     25.38 o
   5   1  13       81.22       58.15     26.40 o
   6   1  13        5.42       36.15     49.20 o
   7   1  13        1.08        2.55     35.78 o
  -8   2  13        0.65       16.37     27.97 o
  -7   2  13        3.62        4.86     32.08 o
  -6   2  13       11.99      -32.97     32.24 o
  -5   2  13      192.97      146.14     35.49 o
  -4   2  13        0.81       20.41     35.16 o
  -3   2  13       25.31       19.63     36.96 o
  -2   2  13      100.26       94.23     37.77 o
  -1   2  13      171.64      173.23     33.07 o
   0   2  13      109.35      128.58     27.25 o
   1   2  13      806.74      792.87     29.05 o
   2   2  13       26.91       57.91     26.77 o
   3   2  13       21.38       33.50     23.44 o
   4   2  13       48.45       76.74     23.73 o
   5   2  13        6.25       27.04     25.79 o
   6   2  13       13.65       12.44     26.62 o
   7   2  13        1.07       21.61     35.35 o
  -7   3  13        0.40        2.38     30.66 o
  -6   3  13        3.32       28.55     31.22 o
  -5   3  13        8.82       43.16     34.46 o
  -4   3  13      199.83      167.02     34.86 o
  -3   3  13      195.02      203.57     32.91 o
  -2   3  13      122.21      148.99     43.17 o
  -1   3  13        4.06        4.52     40.68 o
   0   3  13       92.77      122.46     37.83 o
   1   3  13     1195.63     1177.54     37.49 o
   2   3  13      311.21      339.71     27.77 o
   3   3  13       95.73       99.97     27.28 o
   4   3  13        1.99      -21.58     24.81 o
   5   3  13        1.12        6.81     24.30 o
   6   3  13        2.28        3.75     24.64 o
   7   3  13       13.84       65.38     56.78 o
  -7   4  13        0.21       28.86     31.59 o
  -6   4  13        5.05       12.20     31.98 o
  -5   4  13        9.71       27.57     34.87 o
  -4   4  13       58.01       69.75     29.39 o
  -3   4  13       18.46       42.71     32.84 o
  -2   4  13       53.70       77.77     54.04 o
  -1   4  13       73.60       86.45     38.19 o
   0   4  13      489.14      461.64     32.96 o
   1   4  13      325.92      341.68     29.70 o
   2   4  13      178.06      183.55     29.30 o
   3   4  13       35.39       39.24     24.03 o
   4   4  13       56.44       52.87     26.00 o
   5   4  13        9.09       30.67     25.60 o
   6   4  13        9.04       32.63     24.62 o
   7   4  13        0.75       19.04     30.81 o
  -7   5  13        0.00        5.05     34.14 o
  -6   5  13        0.62       14.66     32.70 o
  -5   5  13       26.09       38.45     33.72 o
  -4   5  13      125.62      152.23     34.10 o
  -3   5  13        6.44        7.20     37.15 o
  -2   5  13      364.88      370.04     46.10 o
  -1   5  13        5.91      -38.56     43.30 o
   0   5  13      194.72      223.35     33.15 o
   1   5  13        9.41       13.96     29.87 o
   2   5  13      258.11      269.60     27.78 o
   3   5  13      165.32      203.98     26.29 o
   4   5  13      221.89      227.63     26.12 o
   5   5  13       21.49       62.36     24.02 o
   6   5  13       14.19       27.86     25.09 o
   7   5  13       21.58       35.64     28.97 o
  -7   6  13        5.20        2.29     34.52 o
  -6   6  13       12.11       34.53     44.46 o
  -5   6  13       14.45       58.49     42.22 o
  -4   6  13        0.58        8.15     31.82 o
  -3   6  13      113.76      150.74     38.24 o
  -2   6  13       82.24      130.37     45.88 o
  -1   6  13      129.63      290.67    115.12 o
   0   6  13      327.19      315.15     32.88 o
   1   6  13      378.30      357.42     28.11 o
   2   6  13       36.77       36.11     24.98 o
   3   6  13       76.53       48.54     24.97 o
   4   6  13      166.03      131.38     23.60 o
   5   6  13        0.67       13.02     22.83 o
   6   6  13       64.18       47.19     24.10 o
   7   6  13       15.28       20.10     25.58 o
  -7   7  13        0.06        8.12     43.26 o
  -6   7  13       11.59       18.42     44.52 o
  -5   7  13       10.92       42.16     42.63 o
  -4   7  13        1.43        7.56     38.89 o
  -3   7  13        1.12       53.48     37.15 o
  -2   7  13       28.50       90.27     38.38 o
  -1   7  13       64.66       92.51     37.90 o
   0   7  13       29.34        5.40     30.39 o
   1   7  13        0.40        6.72     26.97 o
   2   7  13      495.00      543.59     54.96 o
   3   7  13        2.69       46.56     25.31 o
   4   7  13       20.95       39.35     24.05 o
   5   7  13       13.07        2.48     23.76 o
   6   7  13       15.09       18.25     23.60 o
  -6   8  13        0.02       -7.58     44.92 o
  -5   8  13        8.76       45.26     44.03 o
  -4   8  13       26.61       98.03     36.58 o
  -3   8  13       22.63       52.34     36.30 o
  -2   8  13       92.39      146.68     39.04 o
  -1   8  13        7.83       23.13     35.31 o
   0   8  13       86.82       47.88     32.90 o
   1   8  13        3.25        9.54     31.13 o
   2   8  13      206.28      161.68     29.95 o
   3   8  13      128.52       81.03     30.41 o
   4   8  13        3.56        4.73     23.66 o
   5   8  13       31.47       51.90     24.20 o
   6   8  13        4.31        2.47     25.47 o
  -6   9  13        2.36       28.25     48.01 o
  -5   9  13        3.24       -2.96     33.54 o
  -4   9  13        0.04       49.39     33.89 o
  -3   9  13        3.38       31.60     34.30 o
  -2   9  13       42.99       46.37     34.81 o
  -1   9  13        0.09       19.97     32.44 o
   0   9  13      113.41      121.01     31.97 o
   1   9  13      100.29      115.26     29.48 o
   2   9  13        0.90       33.34     31.18 o
   3   9  13       11.69       67.84     28.72 o
   4   9  13        0.33       35.15     23.05 o
   5   9  13        0.91       11.47     26.85 o
  -5  10  13        0.42       40.88     34.16 o
  -4  10  13        4.78        9.17     34.75 o
  -3  10  13       12.27       27.33     33.96 o
  -2  10  13      113.39      122.97     33.22 o
  -1  10  13        3.97       19.29     31.32 o
   0  10  13      123.93       96.66     30.69 o
   1  10  13        0.04       29.34     29.12 o
   2  10  13      191.49      158.31     30.71 o
   3  10  13       51.14       77.87     29.69 o
   4  10  13        0.70       16.88     24.53 o
   5  10  13        2.41      -10.79     26.50 o
  -4  11  13        0.27       28.31     34.48 o
  -3  11  13        0.62      -21.20     30.75 o
  -2  11  13        0.41       26.76     31.08 o
  -1  11  13        3.48      -26.49     30.86 o
   0  11  13       29.10       63.69     31.26 o
   1  11  13      116.62      111.07     31.73 o
   2  11  13       18.83      101.04     30.42 o
   3  11  13        4.94       62.42     30.24 o
   4  11  13        3.13      -11.93     29.47 o
  -4  12  13        0.79      -43.62     35.47 o
  -3  12  13        0.12       -0.22     30.97 o
  -2  12  13        0.00        3.19     33.45 o
  -1  12  13        6.92       52.63     35.33 o
   0  12  13        0.45       46.71     36.69 o
   1  12  13       93.66      104.15     39.91 o
   2  12  13       80.47       87.07     31.92 o
   3  12  13        1.88       49.83     37.44 o
  -2  13  13        3.01        0.42     30.94 o
  -1  13  13        4.08       57.15     33.80 o
   0  13  13        7.77       32.28     35.74 o
   1  13  13       21.87       96.69     35.96 o
   2  13  13        2.95       27.44     35.87 o
  -8   0  14        0.25       -7.50     40.43 o
  -7   0  14        2.86       62.80     42.20 o
  -6   0  14       15.62      114.90     67.26 o
  -5   0  14       82.57       -3.17     52.93 o
  -4   0  14       85.63       73.30     73.87 o
  -3   0  14      134.03      156.55     77.38 o
  -2   0  14      861.29      784.39     78.69 o
  -1   0  14      492.60      399.43     48.98 o
   0   0  14        4.16       23.18     37.86 o
   1   0  14      395.70      448.43     34.11 o
   2   0  14      259.15      278.52     32.84 o
   3   0  14       66.67       81.32     34.37 o
   4   0  14      740.98      819.77     59.38 o
   5   0  14      311.20      380.18     45.86 o
   6   0  14       58.77        0.78     46.81 o
   7   0  14        0.04      -43.47     58.32 o
  -7   1  14        0.26       16.58     28.74 o
  -6   1  14        0.00       38.76     31.48 o
  -5   1  14       50.91       41.67     43.68 o
  -4   1  14       43.96       90.47     45.03 o
  -3   1  14       29.22       24.39     40.18 o
  -2   1  14      130.67      158.60     34.30 o
  -1   1  14       87.31      104.77     31.84 o
   0   1  14      132.98      121.76     28.05 o
   1   1  14      143.28      129.03     24.46 o
   2   1  14       70.41       74.67     23.57 o
   3   1  14       55.45       70.62     22.54 o
   4   1  14        5.89       20.82     25.45 o
   5   1  14        0.66       -8.48     26.38 o
   6   1  14        0.58        4.48     31.87 o
   7   1  14        0.10       11.19     32.63 o
  -7   2  14        0.28       -9.77     33.01 o
  -6   2  14        0.01       21.34     32.33 o
  -5   2  14        6.83       39.65     34.61 o
  -4   2  14        0.07       27.67     35.13 o
  -3   2  14        7.26       81.79     39.25 o
  -2   2  14       31.33       49.30     37.28 o
  -1   2  14      289.56      271.06     33.56 o
   0   2  14       65.99       78.90     28.84 o
   1   2  14       93.17      107.17     24.95 o
   2   2  14      768.86      731.01     60.04 o
   3   2  14      434.38      438.85     28.64 o
   4   2  14      310.39      325.83     38.29 o
   5   2  14       66.65       42.17     25.93 o
   6   2  14        8.92       19.30     25.64 o
   7   2  14        2.15       52.47     59.62 o
  -7   3  14        0.01       18.99     36.05 o
  -6   3  14        0.17        4.64     35.17 o
  -5   3  14       36.58       59.59     36.25 o
  -4   3  14        3.02       21.29     36.49 o
  -3   3  14      193.21      195.56     31.45 o
  -2   3  14      124.52      106.34     38.93 o
  -1   3  14       54.28       75.42     40.93 o
   0   3  14      416.89      403.21     34.19 o
   1   3  14       45.50       56.97     30.09 o
   2   3  14       81.70      103.31     27.07 o
   3   3  14      224.46      277.58     40.09 o
   4   3  14        1.46       48.55     25.76 o
   5   3  14      159.91      170.56     30.72 o
   6   3  14        0.72      -33.11     26.08 o
   7   3  14        5.13       10.89     35.56 o
  -7   4  14        5.03       47.40     34.44 o
  -6   4  14        6.73       10.46     32.78 o
  -5   4  14       15.83       27.01     33.66 o
  -4   4  14      184.02      160.77     31.73 o
  -3   4  14       29.29       26.61     33.79 o
  -2   4  14        0.03      -24.44     43.91 o
  -1   4  14      179.05      219.44     42.97 o
   0   4  14      816.36      743.39     43.22 o
   1   4  14      389.38      362.17     29.84 o
   2   4  14      351.47      416.82     28.24 o
   3   4  14      121.56      121.28     27.47 o
   4   4  14      280.10      340.04     27.21 o
   5   4  14       52.95       69.36     25.76 o
   6   4  14        0.12       13.00     45.31 o
   7   4  14       56.86      -37.63     28.78 o
  -7   5  14        0.48       -0.50     34.63 o
  -6   5  14       10.30        1.26     33.40 o
  -5   5  14        9.99       39.72     40.84 o
  -4   5  14        1.14       10.86     29.26 o
  -3   5  14        1.07       45.22     42.07 o
  -2   5  14      222.22      321.83     40.73 o
  -1   5  14       11.71      -17.83     38.85 o
   0   5  14       16.67       15.80     34.08 o
   1   5  14      657.12      649.97     30.48 o
   2   5  14       17.19       61.35     27.37 o
   3   5  14       48.86       49.19     29.62 o
   4   5  14       23.78       43.03     26.25 o
   5   5  14       38.01       41.25     28.86 o
   6   5  14       38.65       26.23     25.86 o
   7   5  14        5.66        5.09     29.24 o
  -7   6  14        1.45        0.90     37.03 o
  -6   6  14        0.00       47.59     39.47 o
  -5   6  14       85.82       91.64     37.28 o
  -4   6  14        1.57        9.70     31.09 o
  -3   6  14        0.81       44.98     37.17 o
  -2   6  14       26.81       77.23     42.30 o
  -1   6  14      230.41      215.10     39.02 o
   0   6  14      130.95      177.87     36.80 o
   1   6  14      588.03      627.60     28.82 o
   2   6  14       15.66       39.13     25.89 o
   3   6  14      163.87      158.94     24.43 o
   4   6  14       27.43       23.91     21.31 o
   5   6  14        3.95       52.30     24.46 o
   6   6  14        1.19       -5.42     25.22 o
  -6   7  14        0.00       -2.08     34.63 o
  -5   7  14        0.45      -19.11     46.05 o
  -4   7  14        8.55      -25.71     34.94 o
  -3   7  14       54.52       65.99     47.29 o
  -2   7  14       20.10      110.03     43.10 o
  -1   7  14      474.72      522.76     39.10 o
   0   7  14      472.37      506.37     32.64 o
   1   7  14        0.61       18.65     27.41 o
   2   7  14       41.95       37.26     25.68 o
   3   7  14       45.40       42.46     23.07 o
   4   7  14       76.66       40.13     23.02 o
   5   7  14       84.17       59.09     25.57 o
   6   7  14        2.29       11.42     23.71 o
  -6   8  14        5.99      -28.63     46.21 o
  -5   8  14        0.86       29.84     33.62 o
  -4   8  14       35.24       22.24     34.68 o
  -3   8  14       35.06       42.46     39.77 o
  -2   8  14       11.93       67.30     39.41 o
  -1   8  14        1.91       -5.05     41.46 o
   0   8  14        0.38       10.63     29.94 o
   1   8  14       18.64       54.42     27.68 o
   2   8  14       36.89       12.47     25.44 o
   3   8  14      361.92      286.62     45.62 o
   4   8  14       53.99       39.78     25.07 o
   5   8  14       16.09       -5.41     23.72 o
   6   8  14        1.15       -6.75     26.04 o
  -5   9  14        5.31       37.36     37.37 o
  -4   9  14       34.31       65.79     38.79 o
  -3   9  14       18.52      -71.49     36.97 o
  -2   9  14      102.14      128.11     40.34 o
  -1   9  14       24.96       49.52     34.98 o
   0   9  14      600.72      586.16     36.01 o
   1   9  14      303.41      248.09     31.22 o
   2   9  14        0.00       27.15     28.47 o
   3   9  14      123.92       96.34     25.70 o
   4   9  14        0.12        3.20     24.34 o
   5   9  14       18.61       50.70     25.44 o
  -5  10  14        0.14       97.23     42.52 o
  -4  10  14        4.59       -9.25     35.62 o
  -3  10  14        6.57      -30.59     68.00 o
  -2  10  14       83.86      104.43     36.45 o
  -1  10  14       43.27       68.30     33.05 o
   0  10  14      150.60      184.76     31.94 o
   1  10  14       44.74       72.14     31.11 o
   2  10  14       16.70       -0.75     29.60 o
   3  10  14       11.09        1.13     27.20 o
   4  10  14       22.55       40.35     25.32 o
   5  10  14        3.10       24.36     26.44 o
  -4  11  14       27.06      -24.78     36.44 o
  -3  11  14       16.39       23.62     34.76 o
  -2  11  14       14.26        0.75     33.99 o
  -1  11  14        1.62        8.50     34.78 o
   0  11  14        5.69       20.55     33.93 o
   1  11  14        1.15       13.81     31.95 o
   2  11  14        5.43       29.13     30.64 o
   3  11  14       40.92       51.28     31.13 o
   4  11  14        0.64       -8.30     26.91 o
  -3  12  14       14.37       43.15     36.09 o
  -2  12  14        0.24       35.52     37.29 o
  -1  12  14        8.39       30.07     32.95 o
   0  12  14        1.86       33.37     34.92 o
   1  12  14       20.75       33.63     34.85 o
   2  12  14        2.57       -0.87     31.48 o
   3  12  14        2.43      -17.03     32.80 o
  -2  13  14       10.83       20.98     34.40 o
  -1  13  14        0.00        8.46     33.99 o
   0  13  14        0.99        4.92     37.79 o
   1  13  14       14.08       18.56     32.56 o
  -7   1  15        5.19       33.62     30.56 o
  -6   1  15        1.84       27.44     31.99 o
  -5   1  15        0.41      -40.23     43.82 o
  -4   1  15        3.57       67.74     50.63 o
  -3   1  15      243.66      284.60     42.26 o
  -2   1  15      238.36      262.30     35.13 o
  -1   1  15       83.59       97.17     32.92 o
   0   1  15      128.37      119.25     30.44 o
   1   1  15        2.13        7.74     23.21 o
   2   1  15       37.60       65.55     23.61 o
   3   1  15       67.61       66.31     20.88 o
   4   1  15      135.55      119.42     24.77 o
   5   1  15        0.14       -5.55     24.07 o
   6   1  15        3.45       37.52     31.27 o
   7   1  15        0.10       14.64     34.02 o
  -7   2  15        1.35       -2.20     33.28 o
  -6   2  15        9.41       -3.25     34.64 o
  -5   2  15       12.49       21.71     37.03 o
  -4   2  15        0.46        5.26     35.30 o
  -3   2  15       19.23       81.06     36.86 o
  -2   2  15      226.36      213.33     34.85 o
  -1   2  15      304.45      314.31     34.04 o
   0   2  15      320.87      274.52     36.19 o
   1   2  15       50.54       43.29     24.32 o
   2   2  15       92.93      115.36     26.22 o
   3   2  15       54.32       63.12     24.06 o
   4   2  15        3.61        1.99     23.76 o
   5   2  15       15.30       20.57     25.97 o
   6   2  15        0.27       18.03     25.60 o
   7   2  15        0.30       33.50     37.89 o
  -7   3  15        0.49       20.08     34.63 o
  -6   3  15       22.07       29.24     33.46 o
  -5   3  15        7.71       30.11     33.56 o
  -4   3  15       46.81       33.05     38.16 o
  -3   3  15        5.68       -2.05     32.88 o
  -2   3  15       14.21       37.75     40.00 o
  -1   3  15        0.20       32.56     44.57 o
   0   3  15      566.76      497.97     33.58 o
   1   3  15      777.66      832.70     53.55 o
   2   3  15       64.55       82.50     29.06 o
   3   3  15       36.32       27.43     24.27 o
   4   3  15       96.51       68.31     30.73 o
   5   3  15        0.13       19.71     26.52 o
   6   3  15       19.00       27.89     27.91 o
   7   3  15        4.03        3.11     33.65 o
  -7   4  15        0.53       21.92     34.75 o
  -6   4  15        1.55        9.10     36.58 o
  -5   4  15        0.32       -3.28     37.24 o
  -4   4  15       15.66       52.70     32.34 o
  -3   4  15      242.74      283.01     48.35 o
  -2   4  15        0.57       54.75     39.18 o
  -1   4  15      412.90      434.74     83.96 o
   0   4  15      779.47      844.48     64.38 o
   1   4  15      126.49       71.75     29.57 o
   2   4  15       81.69      130.31     29.20 o
   3   4  15       45.23       73.38     24.11 o
   4   4  15      113.62      111.82     31.19 o
   5   4  15        0.49       28.76     25.17 o
   6   4  15        0.01      -14.87     28.22 o
   7   4  15        0.05       11.55     27.68 o
  -7   5  15        0.24       29.92     38.55 o
  -6   5  15       24.18       42.72     37.17 o
  -5   5  15        9.09       57.02     38.95 o
  -4   5  15       13.54       44.91     29.90 o
  -3   5  15       46.66       67.84     38.22 o
  -2   5  15       18.10       35.46     42.98 o
  -1   5  15        0.26       -1.75     42.68 o
   0   5  15      158.70      132.10     40.17 o
   1   5  15      176.54      196.51     29.11 o
   2   5  15     1129.47     1166.70     30.60 o
   3   5  15       63.28       61.91     26.56 o
   4   5  15      431.02      398.83     29.25 o
   5   5  15       81.30       68.31     25.55 o
   6   5  15       63.08       39.98     26.47 o
  -7   6  15        0.75       53.23     36.40 o
  -6   6  15        6.99        8.91     40.71 o
  -5   6  15        0.66       31.56     37.99 o
  -4   6  15        3.74       11.93     35.29 o
  -3   6  15        9.42       68.24     36.50 o
  -2   6  15       80.32      143.74     38.99 o
  -1   6  15      148.21      130.50     37.52 o
   0   6  15        3.45       16.29     38.54 o
   1   6  15      125.49      101.04     28.17 o
   2   6  15        4.42       23.56     26.76 o
   3   6  15       87.97       83.92     26.05 o
   4   6  15      591.60      548.87     72.09 o
   5   6  15      137.34       63.13     23.18 o
   6   6  15        6.07       22.98     24.88 o
  -6   7  15        1.90       74.01     39.23 o
  -5   7  15       15.45       -2.75     44.20 o
  -4   7  15       13.18       29.07     35.27 o
  -3   7  15        0.91       20.46     40.15 o
  -2   7  15        0.18      -42.92     39.76 o
  -1   7  15       26.23       61.49     51.87 o
   0   7  15      288.94      254.98     36.88 o
   1   7  15       31.66       35.13     30.46 o
   2   7  15       55.64       58.54     26.22 o
   3   7  15       65.93       73.45     24.75 o
   4   7  15        9.76        4.85     24.32 o
   5   7  15       17.11       30.53     23.00 o
   6   7  15       12.81        4.08     25.11 o
  -6   8  15        4.11       23.76     45.04 o
  -5   8  15        0.16       19.67     33.07 o
  -4   8  15       10.62       -5.33     46.28 o
  -3   8  15       74.50       36.65     36.88 o
  -2   8  15       20.73       18.58     38.13 o
  -1   8  15      182.27      185.07     41.74 o
   0   8  15        0.68       24.24     33.11 o
   1   8  15      605.88      615.42     43.14 o
   2   8  15       58.96       46.64     26.29 o
   3   8  15       24.86        9.41     26.09 o
   4   8  15        1.82      -32.60     25.57 o
   5   8  15        9.18       14.25     25.75 o
  -5   9  15        2.10       10.41     32.92 o
  -4   9  15        0.82       68.05     40.29 o
  -3   9  15        1.58        7.15     36.79 o
  -2   9  15        3.79      -10.78     36.59 o
  -1   9  15        9.70       59.17     36.44 o
   0   9  15       25.37       27.94     34.29 o
   1   9  15       32.30       56.67     27.84 o
   2   9  15        5.01        2.85     25.47 o
   3   9  15        4.53        6.98     25.75 o
   4   9  15        6.21       18.31     25.76 o
   5   9  15        1.72       30.19     27.46 o
  -5  10  15        1.54       53.87     38.96 o
  -4  10  15       58.02       29.62     61.10 o
  -3  10  15        8.14       67.29     36.75 o
  -2  10  15       14.26       52.14     37.51 o
  -1  10  15       10.22        9.11     41.05 o
   0  10  15       24.65       57.59     31.46 o
   1  10  15       38.01       35.21     31.12 o
   2  10  15       20.91       11.24     27.03 o
   3  10  15       24.74       28.29     26.63 o
   4  10  15        2.73       42.06     25.59 o
  -4  11  15        0.77       51.50     37.48 o
  -3  11  15        7.40       69.56     41.35 o
  -2  11  15        1.50       54.01     37.31 o
  -1  11  15       28.37       54.54     33.46 o
   0  11  15       11.65       14.50     32.75 o
   1  11  15        0.27       39.86     30.65 o
   2  11  15        1.27        6.93     33.61 o
   3  11  15        5.32       50.01     29.01 o
   4  11  15        6.85       30.87     27.99 o
  -3  12  15        2.18       36.67     37.73 o
  -2  12  15        1.93       -4.51     41.93 o
  -1  12  15       10.43       30.64     34.34 o
   0  12  15      140.55      119.23     33.49 o
   1  12  15       30.42       34.01     32.69 o
   2  12  15        1.10       28.81     32.14 o
  -1  13  15        8.80       81.68     34.48 o
   0  13  15        0.01       34.16     36.42 o
   1  13  15        1.57       49.23     35.91 o
  -7   0  16       17.65       42.89     38.94 o
  -6   0  16       22.27       80.60     67.22 o
  -5   0  16      220.94      216.17     72.35 o
  -4   0  16       79.12       99.75     73.74 o
  -3   0  16      254.89      259.64     71.30 o
  -2   0  16        0.18        0.95     47.83 o
  -1   0  16      316.33      273.45     45.08 o
   0   0  16      451.04      437.70     66.77 o
   1   0  16      195.75      159.36     38.98 o
   2   0  16      218.70      199.63     32.03 o
   3   0  16      963.96     1000.67     83.74 o
   4   0  16      411.29      373.15     34.89 o
   5   0  16       42.53       21.28     41.73 o
   6   0  16       21.69       22.88     42.21 o
   7   0  16       17.33      -11.77     49.33 o
  -7   1  16        0.94        3.94     34.97 o
  -6   1  16        0.94       13.40     33.44 o
  -5   1  16        1.06       26.36     48.52 o
  -4   1  16        5.43       38.19     50.69 o
  -3   1  16       50.57       87.47     39.38 o
  -2   1  16       66.96       65.11     33.59 o
  -1   1  16      576.28      509.93     69.90 o
   0   1  16        0.53       15.40     28.74 o
   1   1  16      278.29      335.76     30.06 o
   2   1  16      136.09      156.07     22.92 o
   3   1  16       81.09       84.65     22.12 o
   4   1  16       26.31       17.88     29.79 o
   5   1  16        2.18        9.75     26.06 o
   6   1  16        0.46        3.96     35.01 o
   7   1  16        2.59       -3.23     34.06 o
  -7   2  16        0.01        9.45     32.12 o
  -6   2  16        1.19       29.44     37.61 o
  -5   2  16        3.26        7.42     37.11 o
  -4   2  16        0.08       23.13     37.23 o
  -3   2  16       44.07       75.90     40.01 o
  -2   2  16      118.82      109.81     40.38 o
  -1   2  16        3.92       25.84     29.94 o
   0   2  16       29.03       39.15     28.20 o
   1   2  16      563.04      546.45     27.56 o
   2   2  16     1261.95     1195.04     95.08 o
   3   2  16      252.67      282.10     24.83 o
   4   2  16       14.95       29.18     25.61 o
   5   2  16       20.15       35.20     24.89 o
   6   2  16       22.81       17.42     26.26 o
   7   2  16       14.99        8.02     33.77 o
  -7   3  16        1.19       71.19     34.99 o
  -6   3  16        8.70        3.02     34.20 o
  -5   3  16        7.39       20.30     34.66 o
  -4   3  16       12.68       24.19     29.16 o
  -3   3  16       89.60       72.11     37.04 o
  -2   3  16       27.68       56.22     46.46 o
  -1   3  16       12.31      -18.17     34.97 o
   0   3  16       51.38       90.81     37.29 o
   1   3  16       93.34       93.99     31.06 o
   2   3  16      414.93      409.05     28.09 o
   3   3  16      181.25      195.59     26.47 o
   4   3  16      434.63      431.98     28.33 o
   5   3  16        2.50        1.53     28.91 o
   6   3  16       16.75       36.43     28.41 o
   7   3  16        2.39       23.01     33.93 o
  -7   4  16        2.06        5.21     38.41 o
  -6   4  16        0.38      -10.02     35.65 o
  -5   4  16       44.05       27.43     36.77 o
  -4   4  16       40.23       70.00     30.27 o
  -3   4  16        3.07       58.45     40.40 o
  -2   4  16       83.77      111.69     40.41 o
  -1   4  16      104.53      192.85     84.55 o
   0   4  16      109.53      113.64     32.72 o
   1   4  16       49.13       37.21     29.11 o
   2   4  16     1226.73     1208.71     32.70 o
   3   4  16       72.21       67.70     26.44 o
   4   4  16        0.52       19.63     26.49 o
   5   4  16       80.37       86.83     25.68 o
   6   4  16      117.76       41.78     28.88 o
  -7   5  16        0.75       -7.59     37.86 o
  -6   5  16       29.42       22.35     39.57 o
  -5   5  16       25.09       19.57     38.37 o
  -4   5  16        3.32        1.63     33.32 o
  -3   5  16        8.45       23.69     44.12 o
  -2   5  16       41.77       37.63     39.07 o
  -1   5  16      185.00      191.05     66.27 o
   0   5  16        3.14       13.84     34.93 o
   1   5  16      456.14      503.95     29.24 o
   2   5  16      308.34      274.56     31.18 o
   3   5  16      251.34      277.81     49.87 o
   4   5  16       35.53       80.74     26.27 o
   5   5  16       95.55       52.13     27.96 o
   6   5  16        4.14       49.31     29.11 o
  -6   6  16        0.27       12.46     38.49 o
  -5   6  16       16.25       29.60     44.03 o
  -4   6  16       22.93       62.36     38.78 o
  -3   6  16       18.14      -17.41     39.62 o
  -2   6  16       39.03       63.83     38.25 o
  -1   6  16      183.94      134.61     37.13 o
   0   6  16       18.43       48.81     35.76 o
   1   6  16      919.64      888.33     32.12 o
   2   6  16        8.63       11.35     26.30 o
   3   6  16       19.01        2.14     26.13 o
   4   6  16        0.31        3.21     22.71 o
   5   6  16       57.17       33.75     29.88 o
   6   6  16       14.69       -6.37     24.67 o
  -6   7  16        0.00       22.35     39.53 o
  -5   7  16       11.20        9.05     46.29 o
  -4   7  16        0.44       89.05     37.15 o
  -3   7  16        0.43       50.96     39.45 o
  -2   7  16       77.29       98.67     38.58 o
  -1   7  16      298.52      255.67     40.17 o
   0   7  16       72.18      124.28     36.10 o
   1   7  16      124.36       96.74     28.22 o
   2   7  16       39.07       51.79     28.62 o
   3   7  16      149.89      145.99     25.02 o
   4   7  16        0.19      -14.71     23.81 o
   5   7  16        0.11       39.74     24.24 o
   6   7  16        0.05       10.43     25.68 o
  -6   8  16        0.65       16.61     42.22 o
  -5   8  16        0.45      -30.07     33.89 o
  -4   8  16       45.67       65.59     37.90 o
  -3   8  16        1.45       25.60     36.82 o
  -2   8  16       23.35       50.11     37.82 o
  -1   8  16        2.53       66.41     40.11 o
   0   8  16        9.13       37.51     39.71 o
   1   8  16      196.87      222.09     29.73 o
   2   8  16      174.01      182.18     39.33 o
   3   8  16       31.31       54.72     25.11 o
   4   8  16       20.93       30.93     23.83 o
   5   8  16        0.00       35.24     26.48 o
  -5   9  16        7.85       64.77     41.29 o
  -4   9  16        1.58       32.71     37.65 o
  -3   9  16        9.87       60.64     40.67 o
  -2   9  16       14.06       45.02     38.11 o
  -1   9  16       57.07       90.45     36.52 o
   0   9  16      140.76      102.26     32.28 o
   1   9  16        1.05       41.31     27.71 o
   2   9  16       81.70       78.01     28.03 o
   3   9  16        2.32       20.42     25.87 o
   4   9  16        8.95       23.21     25.26 o
   5   9  16        0.03       26.87     25.96 o
  -4  10  16        2.98      -38.26     39.97 o
  -3  10  16       42.33      118.44     37.77 o
  -2  10  16        0.46        7.35     37.41 o
  -1  10  16       48.44       12.27     37.70 o
   0  10  16       32.71      106.73     33.52 o
   1  10  16       12.83       50.40     32.85 o
   2  10  16       75.76       70.55     28.36 o
   3  10  16       16.07       42.20     30.32 o
   4  10  16        1.54       21.64     26.30 o
  -4  11  16        0.97      -40.89     38.28 o
  -3  11  16        1.86       23.80     41.87 o
  -2  11  16        0.90       58.04     40.53 o
  -1  11  16        0.37       -4.85     64.94 o
   0  11  16       11.61       57.99     35.48 o
   1  11  16        0.77       11.03     28.61 o
   2  11  16        4.80      -20.90     26.90 o
   3  11  16        0.06       14.70     29.23 o
  -2  12  16        2.27       -1.21     38.29 o
  -1  12  16        4.12       27.37     37.83 o
   0  12  16       19.52       -3.83     36.50 o
   1  12  16        7.86       64.29     32.94 o
   2  12  16        0.02       27.60     29.45 o
  -7   1  17        0.69       24.19     37.81 o
  -6   1  17        3.00       38.57     35.87 o
  -5   1  17        2.64       41.86     50.65 o
  -4   1  17        8.17       35.14     64.36 o
  -3   1  17        1.88       -2.46     38.62 o
  -2   1  17       22.40       41.32     32.81 o
  -1   1  17        0.30       15.46     32.42 o
   0   1  17       90.55       77.15     28.26 o
   1   1  17       32.38       52.27     25.88 o
   2   1  17       31.17       58.93     24.50 o
   3   1  17       23.74       44.14     23.31 o
   4   1  17        2.14      -10.65     24.11 o
   5   1  17        1.26        5.56     26.51 o
   6   1  17        9.61       29.39     38.19 o
   7   1  17        6.87       12.40     57.26 o
  -7   2  17        0.08       30.59     38.19 o
  -6   2  17       10.57       10.00     38.24 o
  -5   2  17       52.55       42.54     33.67 o
  -4   2  17        6.97       -1.63     39.27 o
  -3   2  17       62.80       69.74     39.77 o
  -2   2  17      264.35      348.43     41.24 o
  -1   2  17       45.18       67.87     34.71 o
   0   2  17      419.22      367.54     29.13 o
   1   2  17        7.98       42.12     23.40 o
   2   2  17       67.38       73.99     25.29 o
   3   2  17      270.42      241.54     26.45 o
   4   2  17        2.25       11.40     24.76 o
   5   2  17        8.75       11.27     26.82 o
   6   2  17        0.40       19.62     28.19 o
   7   2  17        7.35       12.82     42.51 o
  -7   3  17        0.00        3.99     38.78 o
  -6   3  17        6.11      -17.07     36.72 o
  -5   3  17        3.13       -1.36     37.83 o
  -4   3  17       24.54        9.53     30.69 o
  -3   3  17       22.74       47.48     35.27 o
  -2   3  17       13.30       34.13     49.42 o
  -1   3  17      128.97      157.38     36.93 o
   0   3  17      516.86      479.93     36.87 o
   1   3  17       93.99       69.36     31.40 o
   2   3  17      230.84      216.66     29.56 o
   3   3  17      153.14      144.37     26.52 o
   4   3  17       21.10        7.17     25.02 o
   5   3  17        0.01       22.31     29.01 o
   6   3  17        1.03       11.49     28.43 o
  -7   4  17        1.91       21.32     38.92 o
  -6   4  17        3.80       14.45     39.30 o
  -5   4  17        1.09       56.89     41.61 o
  -4   4  17       10.08        1.16     33.95 o
  -3   4  17        3.09       63.44     37.62 o
  -2   4  17      241.09      226.85     38.58 o
  -1   4  17      133.31      201.56     43.29 o
   0   4  17       18.47       41.62     35.92 o
   1   4  17       27.89       41.03     29.35 o
   2   4  17      218.93      197.42     28.11 o
   3   4  17       85.60      113.70     28.92 o
   4   4  17        3.28       13.13     28.30 o
   5   4  17       10.88       17.16     26.45 o
   6   4  17       11.25       39.20     31.18 o
  -6   5  17        1.27        8.70     42.13 o
  -5   5  17        0.16      -15.07     44.14 o
  -4   5  17        6.45       40.40     40.71 o
  -3   5  17        0.02       56.58     46.51 o
  -2   5  17      162.57      171.82     38.63 o
  -1   5  17       71.32       90.80     48.40 o
   0   5  17      701.87      749.74     42.17 o
   1   5  17       49.39       73.59     29.26 o
   2   5  17      400.59      401.79     28.26 o
   3   5  17        0.10       12.60     27.64 o
   4   5  17       34.72       13.93     28.66 o
   5   5  17       28.48       23.31     27.91 o
   6   5  17        0.11       22.62     33.77 o
  -6   6  17        3.13       -0.85     39.80 o
  -5   6  17       16.94      -11.91     48.26 o
  -4   6  17        6.04        4.20     49.20 o
  -3   6  17       55.04       45.97     35.96 o
  -2   6  17       26.39       76.02     35.71 o
  -1   6  17      167.64      264.59     48.96 o
   0   6  17       43.34       52.62     34.85 o
   1   6  17      423.59      396.85     29.68 o
   2   6  17     1066.07     1087.40     85.37 o
   3   6  17      258.02      185.29     32.96 o
   4   6  17        9.58       25.77     23.66 o
   5   6  17        0.79        8.76     26.52 o
   6   6  17       36.12       11.85     30.75 o
  -6   7  17        0.00       31.06     42.08 o
  -5   7  17        0.22       34.93     35.94 o
  -4   7  17       71.21       19.77     45.57 o
  -3   7  17        0.14       54.66     37.51 o
  -2   7  17      238.22      224.56     41.09 o
  -1   7  17      140.04      170.19     45.97 o
   0   7  17       75.37       51.18     36.40 o
   1   7  17       17.94       28.99     28.44 o
   2   7  17      180.37      152.18     26.76 o
   3   7  17        0.57       -0.19     26.79 o
   4   7  17       13.28       36.63     24.15 o
   5   7  17       17.55        4.01     26.24 o
  -5   8  17        0.10       53.72     39.97 o
  -4   8  17        1.43        7.77     37.04 o
  -3   8  17        5.24       35.82     56.50 o
  -2   8  17       13.72        2.04     41.80 o
  -1   8  17       14.81       33.25     36.03 o
   0   8  17      126.97      134.77     35.88 o
   1   8  17      126.84      134.73     28.99 o
   2   8  17       24.43       33.77     26.64 o
   3   8  17        0.05       -8.02     25.08 o
   4   8  17       16.61       20.81     24.84 o
   5   8  17        7.24       10.84     24.67 o
  -5   9  17        0.08       11.14     41.19 o
  -4   9  17        0.01      -12.90     51.07 o
  -3   9  17       40.48       90.10     41.86 o
  -2   9  17        0.46       33.81     37.79 o
  -1   9  17       20.88       64.79     36.73 o
   0   9  17       30.51       12.04     35.70 o
   1   9  17       50.73       77.81     33.05 o
   2   9  17        0.69       16.69     26.93 o
   3   9  17       32.96        4.24     26.19 o
   4   9  17        4.69       19.64     26.71 o
  -4  10  17        0.30      -14.89     38.63 o
  -3  10  17        3.09        7.23     38.13 o
  -2  10  17        0.16        9.00     41.43 o
  -1  10  17       20.62       46.64     36.62 o
   0  10  17       11.29       10.82     35.88 o
   1  10  17       47.32       48.79     29.55 o
   2  10  17        4.10       39.96     29.83 o
   3  10  17        1.14       37.87     27.48 o
   4  10  17       12.03       29.32     27.41 o
  -3  11  17        0.34      -10.14     50.98 o
  -2  11  17       10.74       30.21     38.98 o
  -1  11  17        2.93       26.51     40.82 o
   0  11  17        0.29       21.18     33.04 o
   1  11  17        8.14       24.61     32.22 o
   2  11  17        1.00       18.72     27.95 o
   3  11  17        1.19       -8.56     29.51 o
  -2  12  17       11.83       57.26     39.10 o
  -1  12  17       49.44       26.88     38.13 o
   0  12  17       38.07       33.29     33.92 o
   1  12  17        6.08       19.79     32.62 o
  -7   0  18        0.92      -11.60     46.56 o
  -6   0  18       13.76       12.59     69.39 o
  -5   0  18        1.18        3.34     69.70 o
  -4   0  18       52.39      132.45     69.65 o
  -3   0  18        9.75       27.36     67.74 o
  -2   0  18       83.43       43.94     45.90 o
  -1   0  18       70.76       90.17     48.10 o
   0   0  18      133.90      175.46     49.07 o
   1   0  18      858.19      936.84     42.71 o
   2   0  18      292.03      234.66     33.75 o
   3   0  18      139.36      153.27     32.36 o
   4   0  18      342.19      330.66    111.54 o
   5   0  18       35.44       67.35     41.34 o
   6   0  18       14.15       84.63     57.10 o
  -7   1  18        0.58      -11.62     38.48 o
  -6   1  18        1.36       14.28     38.35 o
  -5   1  18        0.03       52.19     47.65 o
  -4   1  18        7.67       55.44     49.44 o
  -3   1  18       14.78       52.97     37.40 o
  -2   1  18       30.86       47.61     33.48 o
  -1   1  18      155.13      130.52     30.21 o
   0   1  18      175.81      208.05     30.20 o
   1   1  18      743.91      761.33     29.38 o
   2   1  18       66.04      100.08     23.60 o
   3   1  18      104.32       79.04     21.22 o
   4   1  18       11.48       49.76     28.36 o
   5   1  18        1.99       23.17     27.68 o
   6   1  18        0.11       38.29     35.19 o
  -7   2  18        0.92        6.68     37.53 o
  -6   2  18        2.03      -34.24     36.49 o
  -5   2  18       27.23       67.61     36.14 o
  -4   2  18       25.29       20.78     39.90 o
  -3   2  18        0.22       11.11     34.31 o
  -2   2  18        1.46       23.08     38.86 o
  -1   2  18       62.38       49.23     32.23 o
   0   2  18      617.57      567.52     44.18 o
   1   2  18     1053.40     1104.89     52.70 o
   2   2  18      124.54      123.94     24.17 o
   3   2  18       21.57        7.42     26.08 o
   4   2  18        6.92       35.43     28.16 o
   5   2  18       80.91       79.94     31.88 o
   6   2  18       43.98       33.94     26.97 o
  -7   3  18        0.12       19.62     36.92 o
  -6   3  18        0.27       16.84     38.31 o
  -5   3  18       19.82       44.39     45.57 o
  -4   3  18       24.19       40.78     34.68 o
  -3   3  18        9.84       28.56     32.62 o
  -2   3  18       90.98       56.58     40.58 o
  -1   3  18       63.63       53.19     44.30 o
   0   3  18      187.84      168.40     32.46 o
   1   3  18       61.93       91.42     30.73 o
   2   3  18      633.72      636.36     62.99 o
   3   3  18      234.91      299.64     27.60 o
   4   3  18       30.65       45.08     26.05 o
   5   3  18      102.12       67.00     26.15 o
   6   3  18       18.01       10.10     30.84 o
  -6   4  18        4.53       32.19     38.64 o
  -5   4  18        0.48       44.67     37.16 o
  -4   4  18       47.38       68.46     36.01 o
  -3   4  18        2.39       17.43     60.23 o
  -2   4  18        1.60       53.99     40.73 o
  -1   4  18      252.76      226.25     40.70 o
   0   4  18     1346.76     1289.22     66.22 o
   1   4  18      213.69      219.20     32.45 o
   2   4  18        3.29       52.24     27.47 o
   3   4  18      463.47      527.75     28.59 o
   4   4  18      134.25       63.15     34.94 o
   5   4  18        0.01        4.96     28.16 o
   6   4  18       17.28       42.07     32.09 o
  -6   5  18        4.57       10.45     38.55 o
  -5   5  18       33.45       28.84     42.54 o
  -4   5  18       12.38       48.54     41.49 o
  -3   5  18      161.27      184.58     36.18 o
  -2   5  18       21.24       54.93     41.77 o
  -1   5  18      666.18      617.97     39.00 o
   0   5  18      516.00      599.55     47.66 o
   1   5  18       78.59       83.81     28.15 o
   2   5  18       49.30       83.25     30.46 o
   3   5  18      157.03      166.62     30.13 o
   4   5  18       77.89       48.73     28.33 o
   5   5  18       13.67       33.89     30.73 o
   6   5  18       13.19        9.14     28.60 o
  -6   6  18        9.09       -3.63     42.28 o
  -5   6  18        3.06       53.49     47.11 o
  -4   6  18       10.05       15.02     41.90 o
  -3   6  18        2.32       -9.55     35.10 o
  -2   6  18       54.25       33.87     36.90 o
  -1   6  18      429.54      406.14     46.07 o
   0   6  18       57.98       62.38     36.17 o
   1   6  18       14.53       51.38     28.46 o
   2   6  18        0.99        4.89     26.77 o
   3   6  18       81.32       47.48     26.17 o
   4   6  18       49.95       25.01     31.92 o
   5   6  18       38.52      -10.03     27.26 o
  -5   7  18        0.04       26.39     40.36 o
  -4   7  18        0.98       58.96     40.34 o
  -3   7  18       63.19       73.45     40.08 o
  -2   7  18        1.38       12.40     58.60 o
  -1   7  18       40.35       84.94     36.18 o
   0   7  18        0.29       31.18     39.54 o
   1   7  18       23.72       21.77     29.36 o
   2   7  18       64.32       91.23     25.78 o
   3   7  18        8.16       26.32     25.12 o
   4   7  18        0.22       33.33     27.09 o
   5   7  18       16.15       27.14     25.66 o
  -5   8  18       11.41       -1.30     42.06 o
  -4   8  18        1.11       38.49     45.57 o
  -3   8  18       48.32       -1.41     40.54 o
  -2   8  18       24.99       24.74     38.26 o
  -1   8  18      177.62      193.96     36.42 o
   0   8  18      172.66      186.68     38.62 o
   1   8  18       16.77       47.77     29.41 o
   2   8  18        1.65       -7.87     28.05 o
   3   8  18        1.15       14.62     27.28 o
   4   8  18        7.17       17.81     26.25 o
   5   8  18        4.33       13.10     24.88 o
  -4   9  18        2.97       -2.91     47.16 o
  -3   9  18        1.54       53.17     38.12 o
  -2   9  18       10.84       23.76     38.27 o
  -1   9  18        3.99       29.08     37.76 o
   0   9  18        0.01       65.93     43.03 o
   1   9  18        0.39       25.74     32.23 o
   2   9  18        6.86       17.04     29.69 o
   3   9  18        1.57       27.22     29.18 o
   4   9  18        1.26       34.07     27.36 o
  -4  10  18        0.16      122.54     37.35 o
  -3  10  18        2.76       14.44     39.16 o
  -2  10  18       20.12       79.80     38.15 o
  -1  10  18        9.80       39.02     38.32 o
   0  10  18        0.83      -17.00     36.07 o
   1  10  18      121.96      129.44     30.35 o
   2  10  18        0.91       29.25     29.88 o
   3  10  18        1.47       28.12     27.67 o
  -3  11  18        5.80       -1.29     38.46 o
  -2  11  18        4.40       74.24     39.61 o
  -1  11  18       23.97       51.69     39.09 o
   0  11  18        0.42      -34.18     54.65 o
   1  11  18        6.08       28.41     35.44 o
   2  11  18        0.06        5.26     29.06 o
  -1  12  18        0.83      -51.81     39.38 o
   0  12  18       13.60       25.23     38.29 o
  -7   1  19        0.21       21.58     36.74 o
  -6   1  19        5.49       35.47     38.67 o
  -5   1  19        0.00      -16.19     50.13 o
  -4   1  19        3.53      -21.41     48.30 o
  -3   1  19       23.00       59.12     35.62 o
  -2   1  19        0.51       31.07     32.06 o
  -1   1  19       26.76       36.66     33.43 o
   0   1  19       33.40       37.23     28.57 o
   1   1  19       21.91       71.57     27.82 o
   2   1  19        2.61       22.59     25.85 o
   3   1  19        9.06        4.23     22.63 o
   4   1  19       43.44       38.50     28.70 o
   5   1  19       75.32       13.67     40.44 o
   6   1  19        2.24       12.25     53.24 o
  -6   2  19        1.81      -16.62     34.63 o
  -5   2  19        0.00       17.05     34.69 o
  -4   2  19       84.62       42.40     37.26 o
  -3   2  19      164.28      172.85     39.73 o
  -2   2  19       12.18      -13.55     37.62 o
  -1   2  19      199.89      207.82     34.76 o
   0   2  19       24.56       49.39     30.80 o
   1   2  19       41.30       44.80     25.59 o
   2   2  19      293.44      280.49     26.69 o
   3   2  19        0.03       19.38     30.29 o
   4   2  19        0.18       -9.57     25.87 o
   5   2  19        1.30        8.34     26.62 o
   6   2  19        0.16       -0.77     27.53 o
  -6   3  19        0.01       19.99     42.01 o
  -5   3  19        0.06       25.12     40.64 o
  -4   3  19        1.57        8.41     30.24 o
  -3   3  19        5.73       20.28     34.11 o
  -2   3  19      205.06      234.02     44.70 o
  -1   3  19       38.83      102.69     39.49 o
   0   3  19        1.32       31.71     35.57 o
   1   3  19      743.65      719.54     73.13 o
   2   3  19       62.91       62.88     26.79 o
   3   3  19       62.94       75.31     26.16 o
   4   3  19        3.42       12.37     28.19 o
   5   3  19        1.44       31.66     27.71 o
   6   3  19        0.88       41.50     29.70 o
  -6   4  19        0.81       23.52     43.06 o
  -5   4  19        1.45        3.85     45.15 o
  -4   4  19        0.08       13.92     49.03 o
  -3   4  19        7.06       31.98     41.09 o
  -2   4  19       57.89       41.90     37.58 o
  -1   4  19        0.00       12.32     36.03 o
   0   4  19       26.05       45.01     36.37 o
   1   4  19      273.13      241.65     37.31 o
   2   4  19       91.13       87.37     29.03 o
   3   4  19       65.81       53.48     27.90 o
   4   4  19        3.73       10.67     25.18 o
   5   4  19       11.48        1.19     29.05 o
   6   4  19       11.06       24.91     28.35 o
  -6   5  19        3.72       34.66     41.45 o
  -5   5  19       13.20       22.66     52.74 o
  -4   5  19       76.54       58.48     35.36 o
  -3   5  19       91.97      110.97     38.79 o
  -2   5  19      370.68      441.71     46.64 o
  -1   5  19      288.99      292.36     44.21 o
   0   5  19       90.19       78.98     34.81 o
   1   5  19       15.35       21.94     28.31 o
   2   5  19        0.46        5.49     28.01 o
   3   5  19      232.86      234.71     29.33 o
   4   5  19        1.01       68.53     29.86 o
   5   5  19        2.52       10.11     28.69 o
  -6   6  19        0.39       37.89     46.53 o
  -5   6  19       16.10       22.58     56.71 o
  -4   6  19        2.97       29.50     39.48 o
  -3   6  19       60.26       67.60     35.63 o
  -2   6  19       86.94       81.76     36.54 o
  -1   6  19      145.95      161.07     37.31 o
   0   6  19      639.49      674.79     38.86 o
   1   6  19      289.82      334.60     30.61 o
   2   6  19      107.71       71.29     26.70 o
   3   6  19       37.19       62.61     25.43 o
   4   6  19       64.82       48.30     28.71 o
   5   6  19        6.46       34.55     29.39 o
  -5   7  19       25.32       45.88     40.25 o
  -4   7  19        3.42       74.20     44.85 o
  -3   7  19      100.09      120.46     40.50 o
  -2   7  19        1.91       72.56     36.75 o
  -1   7  19        6.99       -5.69     35.84 o
   0   7  19      357.56      334.05     35.35 o
   1   7  19       12.05       21.87     29.91 o
   2   7  19        1.71       33.82     26.09 o
   3   7  19       20.43       24.98     26.59 o
   4   7  19        9.30       13.13     25.75 o
   5   7  19        1.90       22.40     24.80 o
  -5   8  19        4.26      -17.08     60.19 o
  -4   8  19        2.80       51.35     37.07 o
  -3   8  19        0.58      -11.27     35.90 o
  -2   8  19        4.10       -8.69     36.02 o
  -1   8  19       21.08       43.89     36.53 o
   0   8  19      113.74      202.74     35.27 o
   1   8  19        0.02       21.33     31.17 o
   2   8  19        2.99       30.20     29.63 o
   3   8  19        3.91        5.39     27.18 o
   4   8  19       15.68       20.85     27.05 o
  -4   9  19        0.08       48.48     55.67 o
  -3   9  19        0.94       -4.70     40.77 o
  -2   9  19        0.72      -26.32     42.64 o
  -1   9  19        0.01       15.94     37.69 o
   0   9  19        5.40       15.65     55.06 o
   1   9  19       17.08       86.33     36.61 o
   2   9  19        4.75        4.13     29.03 o
   3   9  19        0.36       13.86     28.43 o
   4   9  19        5.71       43.80     27.75 o
  -3  10  19        0.77       22.88     39.54 o
  -2  10  19        3.90        8.81     50.52 o
  -1  10  19       21.28       70.22     75.93 o
   0  10  19        0.42       53.70     36.67 o
   1  10  19        1.20        6.97     31.78 o
   2  10  19       32.92       12.55     29.55 o
   3  10  19        4.41       11.72     28.89 o
  -2  11  19        0.75       41.10     43.55 o
  -1  11  19       10.79       34.18     43.40 o
   0  11  19        0.07        3.93     57.13 o
   1  11  19        7.14       36.06     33.02 o
   2  11  19        0.69        7.00     30.06 o
  -6   0  20        0.03       47.98     71.74 o
  -5   0  20        9.53       70.52     69.57 o
  -4   0  20       21.94      -22.45     76.34 o
  -3   0  20       81.13       62.79     73.52 o
  -2   0  20        7.61       14.27     47.72 o
  -1   0  20      608.50      561.83    105.98 o
   0   0  20      826.03      936.69    159.56 o
   1   0  20      428.27      450.08     41.44 o
   2   0  20      114.30       50.29     36.14 o
   3   0  20      287.25      323.94     38.97 o
   4   0  20      107.87       85.00     39.99 o
   5   0  20        9.90       88.33     43.51 o
   6   0  20       51.90       41.04     48.20 o
  -6   1  20       11.29       43.39     39.17 o
  -5   1  20        5.93       31.19     48.14 o
  -4   1  20        6.97        7.02     49.74 o
  -3   1  20        0.00       31.31     37.18 o
  -2   1  20       32.99       27.25     33.71 o
  -1   1  20        5.96       28.73     33.35 o
   0   1  20       59.71       56.44     28.72 o
   1   1  20        0.41       25.86     27.53 o
   2   1  20      124.42      120.50     25.95 o
   3   1  20       14.36       22.93     22.76 o
   4   1  20       43.15       45.70     25.38 o
   5   1  20       11.55       16.51     27.97 o
   6   1  20        6.28       19.49     33.90 o
  -6   2  20        5.28       10.02     36.98 o
  -5   2  20        4.01       35.07     40.37 o
  -4   2  20       13.74       54.26     40.87 o
  -3   2  20        2.96       49.15     38.83 o
  -2   2  20       94.15      129.63     37.58 o
  -1   2  20      295.07      401.53     68.68 o
   0   2  20      234.39      209.78     28.15 o
   1   2  20       42.36      104.91     29.81 o
   2   2  20        2.62        1.08     25.73 o
   3   2  20        0.32       20.28     28.57 o
   4   2  20       72.57       47.56     30.20 o
   5   2  20      115.89       64.34     31.51 o
   6   2  20       26.07       14.86     29.78 o
  -6   3  20        0.57       35.59     43.37 o
  -5   3  20        0.60       24.76     42.78 o
  -4   3  20        1.31        4.62     32.08 o
  -3   3  20       11.87       50.70     37.06 o
  -2   3  20        8.92       53.76     44.46 o
  -1   3  20      164.31      220.75     44.04 o
   0   3  20      252.52      267.76     34.77 o
   1   3  20      321.85      321.17     29.67 o
   2   3  20      125.03      149.25     28.40 o
   3   3  20       18.73       14.97     28.34 o
   4   3  20       86.53       43.21     26.83 o
   5   3  20        0.01       11.32     27.97 o
   6   3  20       25.69       57.77     30.70 o
  -6   4  20        3.73        9.79     40.59 o
  -5   4  20        0.53       53.60     46.65 o
  -4   4  20       16.02       28.40     38.35 o
  -3   4  20      121.68      164.55     68.55 o
  -2   4  20      142.97      164.02     45.58 o
  -1   4  20       82.87       87.17     39.29 o
   0   4  20       86.15      128.05     37.36 o
   1   4  20     1045.16     1112.11     46.80 o
   2   4  20      203.57      276.47     35.06 o
   3   4  20       42.31       38.71     28.62 o
   4   4  20        0.82       25.00     29.52 o
   5   4  20        0.13       21.94     28.98 o
  -6   5  20        0.10       -2.59     48.51 o
  -5   5  20        4.90       62.53     68.87 o
  -4   5  20        0.71      -18.30     37.99 o
  -3   5  20      132.89      111.23     35.98 o
  -2   5  20      203.23      225.24     41.04 o
  -1   5  20       24.01       16.62     47.94 o
   0   5  20        2.61       41.03     41.25 o
   1   5  20       69.65       58.11     33.11 o
   2   5  20       40.57       66.52     30.40 o
   3   5  20       68.19       31.92     26.77 o
   4   5  20        5.29        4.61     27.98 o
   5   5  20        9.82       -6.72     27.44 o
  -5   6  20       11.47       -3.34     56.63 o
  -4   6  20        2.78       17.79     40.72 o
  -3   6  20       62.42       54.46     41.02 o
  -2   6  20      131.23      156.74     39.44 o
  -1   6  20        1.70        9.50     37.62 o
   0   6  20       11.13        9.75     34.63 o
   1   6  20       23.17       75.82     33.94 o
   2   6  20       43.44       52.08     26.34 o
   3   6  20       50.08       36.15     24.93 o
   4   6  20        4.81        1.70     31.17 o
   5   6  20        1.74       10.37     30.20 o
  -5   7  20        7.29       34.24     46.14 o
  -4   7  20        6.37       25.82     56.52 o
  -3   7  20       16.10       34.22     41.25 o
  -2   7  20        6.80       13.33     37.22 o
  -1   7  20        0.07       61.04     47.59 o
   0   7  20        6.52       26.86     34.18 o
   1   7  20       38.94       33.17     30.71 o
   2   7  20        3.14       -2.00     27.52 o
   3   7  20        5.51       51.74     28.64 o
   4   7  20       28.92       -0.53     28.35 o
  -4   8  20       15.44       90.71     41.67 o
  -3   8  20        5.64       -5.41     36.01 o
  -2   8  20       81.74      127.44     40.85 o
  -1   8  20       21.99      -39.79     39.72 o
   0   8  20        2.64       62.77     45.68 o
   1   8  20        5.35       37.90     31.97 o
   2   8  20        7.93        4.71     28.14 o
   3   8  20        0.91       28.30     26.95 o
   4   8  20        5.29       36.17     28.03 o
  -4   9  20        5.62        4.54     38.75 o
  -3   9  20        0.22       39.32     41.27 o
  -2   9  20        0.02      -25.59     77.77 o
  -1   9  20        0.90       71.89     45.09 o
   0   9  20        0.42       26.10     40.45 o
   1   9  20        6.01       25.34     32.53 o
   2   9  20        0.10       44.74     29.91 o
   3   9  20        0.54       10.50     28.50 o
  -3  10  20        0.88       21.66     38.60 o
  -2  10  20        2.17       36.71     38.27 o
  -1  10  20        6.02        1.23     38.24 o
   0  10  20        1.74       61.85     41.46 o
   1  10  20        6.41       19.34     34.46 o
   2  10  20        2.82       63.80     30.11 o
  -1  11  20        4.35        2.76     47.66 o
   0  11  20        9.96       45.86     42.78 o
   1  11  20       18.15       50.66     38.28 o
  -6   1  21        0.90        7.92     36.97 o
  -5   1  21       19.78       -1.68     51.76 o
  -4   1  21       11.43       -1.98     50.18 o
  -3   1  21       19.05       21.55     38.03 o
  -2   1  21       33.81       40.43     32.29 o
  -1   1  21        0.20       20.66     34.27 o
   0   1  21       12.27       31.67     29.17 o
   1   1  21      103.58       81.78     24.77 o
   2   1  21       15.71       10.18     25.16 o
   3   1  21       85.55       93.91     23.55 o
   4   1  21        0.07       -7.43     28.07 o
   5   1  21       24.93       -1.01     27.39 o
   6   1  21       30.66       40.85     34.93 o
  -6   2  21        0.07       35.80     38.90 o
  -5   2  21        2.52       18.28     42.13 o
  -4   2  21       11.71        0.17     40.47 o
  -3   2  21       29.70       59.45     37.72 o
  -2   2  21        5.92       13.48     35.36 o
  -1   2  21        4.13       21.54     31.12 o
   0   2  21      624.78      603.97     72.15 o
   1   2  21       17.95       77.01     27.61 o
   2   2  21       13.89       31.05     29.40 o
   3   2  21       28.15       56.39     29.66 o
   4   2  21       14.98       19.91     25.86 o
   5   2  21        0.94        9.56     26.96 o
  -6   3  21        4.49        3.98     39.36 o
  -5   3  21        2.56       55.35     39.33 o
  -4   3  21       15.82        5.66     33.49 o
  -3   3  21        8.63        7.85     38.53 o
  -2   3  21        0.22       23.02     34.43 o
  -1   3  21       63.68       97.17     37.36 o
   0   3  21       58.20       60.68     32.33 o
   1   3  21       60.45       55.52     34.97 o
   2   3  21       14.30       12.18     28.21 o
   3   3  21        7.85        8.94     28.83 o
   4   3  21        1.76       20.89     25.71 o
   5   3  21       10.34       32.16     28.64 o
  -6   4  21        1.26       14.27     46.08 o
  -5   4  21        0.02       -3.83     44.99 o
  -4   4  21        0.96      -22.01     35.16 o
  -3   4  21        0.08        4.03     35.06 o
  -2   4  21       12.91       74.44     43.39 o
  -1   4  21       48.35       41.20     35.14 o
   0   4  21       81.20      108.90     34.14 o
   1   4  21       12.29       51.87     31.80 o
   2   4  21       18.19      -25.19     31.41 o
   3   4  21        7.45       52.43     28.28 o
   4   4  21       17.69       34.85     28.37 o
   5   4  21       14.64       -4.47     28.58 o
  -5   5  21        8.66       20.15     56.67 o
  -4   5  21       74.73      105.99     39.82 o
  -3   5  21       48.18       73.78     38.95 o
  -2   5  21       65.26       32.97     36.49 o
  -1   5  21        2.54      -21.33     42.88 o
   0   5  21        1.57       46.72     37.28 o
   1   5  21       37.05       56.33     33.05 o
   2   5  21       42.45       -7.37     30.48 o
   3   5  21        3.36      -14.44     30.30 o
   4   5  21       22.30       17.41     28.45 o
   5   5  21       17.55       -9.60     30.00 o
  -5   6  21       19.42       29.44     57.15 o
  -4   6  21       29.35       66.08     46.02 o
  -3   6  21       15.28       17.03     40.28 o
  -2   6  21       68.07       99.03     40.38 o
  -1   6  21      102.89       67.66     40.36 o
   0   6  21      141.74      179.55     41.67 o
   1   6  21       64.94       83.47     31.40 o
   2   6  21       24.45       31.00     28.65 o
   3   6  21       37.62       61.75     25.83 o
   4   6  21       32.25       44.25     29.43 o
  -5   7  21        0.22       29.34     45.92 o
  -4   7  21       10.50       12.38     46.15 o
  -3   7  21       39.55       73.23     36.71 o
  -2   7  21       58.43       90.41     37.19 o
  -1   7  21       79.91      102.61     36.39 o
   0   7  21        6.57       22.22     37.40 o
   1   7  21        0.01       22.45     33.24 o
   2   7  21       25.01       32.66     28.24 o
   3   7  21        1.22       -1.19     26.66 o
   4   7  21        0.05       21.92     27.33 o
  -4   8  21        7.92       32.60     66.61 o
  -3   8  21        0.54       26.82     41.66 o
  -2   8  21        7.17       31.22     36.53 o
  -1   8  21       21.25       32.24     57.17 o
   0   8  21        2.75       27.75     35.93 o
   1   8  21       21.88      -35.76     39.64 o
   2   8  21        0.94        0.26     29.88 o
   3   8  21       25.15       24.86     29.27 o
  -3   9  21        0.59      -26.32     52.89 o
  -2   9  21        1.64        4.09     37.17 o
  -1   9  21        7.54       26.01     37.31 o
   0   9  21        3.19       33.30     40.33 o
   1   9  21        5.04       63.84     35.32 o
   2   9  21        3.14       70.03     36.35 o
   3   9  21       14.58       38.22     30.86 o
  -2  10  21        3.56       13.23     42.49 o
  -1  10  21        1.19       -8.01     39.28 o
   0  10  21       14.16       60.21     37.18 o
   1  10  21        1.10       46.63     38.13 o
   2  10  21        0.95       -1.01     30.94 o
  -6   0  22        1.02       34.44     82.20 o
  -5   0  22        0.29       50.42     77.99 o
  -4   0  22        4.63       21.97     74.78 o
  -3   0  22       39.13       59.32     68.26 o
  -2   0  22       40.42       50.08     44.26 o
  -1   0  22       39.94       58.25     42.36 o
   0   0  22      271.54      214.44     42.23 o
   1   0  22        4.49       -0.89     39.99 o
   2   0  22        0.06      -35.06     34.64 o
   3   0  22      165.74      152.21     32.96 o
   4   0  22      115.70       74.87     36.01 o
   5   0  22        0.71      -22.49     47.94 o
  -6   1  22        4.29       15.23     43.04 o
  -5   1  22        6.85        0.81     51.40 o
  -4   1  22        1.14       22.39     47.36 o
  -3   1  22        1.17      -12.98     36.21 o
  -2   1  22       20.66       11.24     33.92 o
  -1   1  22        6.53       28.36     31.41 o
   0   1  22      142.01      192.51     30.11 o
   1   1  22      125.16      112.97     26.95 o
   2   1  22       41.79       41.51     25.67 o
   3   1  22       42.36       27.42     23.45 o
   4   1  22        3.69       37.65     32.29 o
   5   1  22        0.04       40.51     27.69 o
  -6   2  22        1.18       -3.37     43.29 o
  -5   2  22        2.67       -3.21     40.71 o
  -4   2  22        1.62       34.74     41.20 o
  -3   2  22       38.19       18.54     38.46 o
  -2   2  22      146.35      189.10     39.95 o
  -1   2  22       16.79        4.67     32.95 o
   0   2  22        1.21       24.84     30.02 o
   1   2  22        0.95       20.25     25.88 o
   2   2  22        5.32       30.69     27.45 o
   3   2  22       55.24       34.48     26.56 o
   4   2  22      128.06       88.50     32.87 o
   5   2  22       24.44       28.01     29.24 o
  -5   3  22        1.90        2.42     40.97 o
  -4   3  22        1.34       43.68     34.68 o
  -3   3  22       17.18       44.85     43.04 o
  -2   3  22       10.57       25.82     43.09 o
  -1   3  22       64.76       76.58     34.20 o
   0   3  22       78.39       76.81     35.48 o
   1   3  22       51.93       40.65     34.28 o
   2   3  22       61.31       54.31     27.72 o
   3   3  22        3.39       27.40     28.54 o
   4   3  22       17.20       57.19     30.16 o
   5   3  22       22.89       40.57     29.56 o
  -5   4  22       15.77      134.27     71.69 o
  -4   4  22       34.90       95.11     43.45 o
  -3   4  22        1.35       32.78     37.72 o
  -2   4  22       63.51       39.03     35.42 o
  -1   4  22      229.83      273.77     38.37 o
   0   4  22       15.90       67.03     35.32 o
   1   4  22      108.43      141.28     35.17 o
   2   4  22       11.84       -5.99     31.22 o
   3   4  22       11.69       -9.43     28.30 o
   4   4  22        0.03        7.79     30.40 o
   5   4  22       14.99       11.45     30.22 o
  -5   5  22       20.13        7.64     68.18 o
  -4   5  22       36.17       31.97     37.54 o
  -3   5  22       15.18      109.23     44.37 o
  -2   5  22        6.71       18.97     43.21 o
  -1   5  22       26.13       10.09     35.26 o
   0   5  22        6.82       23.77     45.32 o
   1   5  22       24.16       31.83     30.51 o
   2   5  22        0.04       12.45     28.25 o
   3   5  22        3.35       14.70     29.60 o
   4   5  22        3.32       26.75     30.58 o
  -5   6  22        0.63       55.58     70.83 o
  -4   6  22        6.66       -2.35     45.72 o
  -3   6  22       12.72       22.22     45.61 o
  -2   6  22        2.36       21.79     40.63 o
  -1   6  22        1.79       10.98     39.55 o
   0   6  22       45.13       71.94     37.13 o
   1   6  22       43.81       52.36     31.86 o
   2   6  22       11.12       10.81     29.04 o
   3   6  22       11.20       16.43     26.49 o
   4   6  22        4.92       10.77     29.88 o
  -4   7  22        0.35       13.42     46.58 o
  -3   7  22        0.07       -1.95     36.72 o
  -2   7  22        0.55       19.80     68.68 o
  -1   7  22       17.88      -16.32     79.47 o
   0   7  22       12.48       66.84     35.28 o
   1   7  22        5.02       35.31     37.47 o
   2   7  22        2.82       21.21     30.55 o
   3   7  22       13.52       34.33     26.91 o
   4   7  22       13.40       35.61     28.11 o
  -3   8  22        2.47        0.53     37.70 o
  -2   8  22        2.02        8.80     41.41 o
  -1   8  22        0.01       33.04     39.29 o
   0   8  22        6.30       33.91     39.85 o
   1   8  22        0.31       69.88     38.93 o
   2   8  22        2.92      -15.72     32.84 o
   3   8  22        1.80        3.97     34.05 o
  -3   9  22        2.11        1.76     42.74 o
  -2   9  22        0.41       63.53     39.09 o
  -1   9  22        4.88      -12.32     57.36 o
   0   9  22        0.28       65.44     39.80 o
   1   9  22        6.04       31.21     45.10 o
   2   9  22        0.11       13.73     31.64 o
  -1  10  22        0.01       13.46     42.35 o
   0  10  22        0.45       33.39     38.84 o
  -5   1  23        3.20      -17.73     55.55 o
  -4   1  23        0.67      -11.47     50.30 o
  -3   1  23        0.00        7.85     36.99 o
  -2   1  23       26.13       31.76     32.61 o
  -1   1  23       79.96       72.12     32.72 o
   0   1  23       36.33       44.52     31.27 o
   1   1  23       69.74       79.01     28.18 o
   2   1  23       26.31       10.19     25.94 o
   3   1  23       32.24       16.28     26.20 o
   4   1  23       91.11       54.69     28.70 o
   5   1  23       21.35       52.73     30.79 o
  -5   2  23        0.34        0.52     42.27 o
  -4   2  23        1.11       30.11     42.93 o
  -3   2  23       12.98       16.99     39.10 o
  -2   2  23        5.79       13.04     37.25 o
  -1   2  23        0.67        6.82     33.85 o
   0   2  23       50.91       50.63     30.74 o
   1   2  23      114.53      105.62     27.28 o
   2   2  23        5.73       37.29     28.46 o
   3   2  23       29.75       56.43     28.82 o
   4   2  23        0.67        5.10     28.84 o
   5   2  23        0.31       14.19     32.60 o
  -5   3  23        0.89        5.19     49.12 o
  -4   3  23        0.85       40.09     44.91 o
  -3   3  23        1.28       11.33     38.50 o
  -2   3  23       10.33       -2.97     39.54 o
  -1   3  23       55.31       80.64     36.70 o
   0   3  23      212.53      158.94     38.99 o
   1   3  23       14.77       35.28     29.30 o
   2   3  23        0.68       28.33     34.12 o
   3   3  23        2.94       23.58     30.16 o
   4   3  23       19.43       31.69     31.43 o
   5   3  23       47.51       37.38     34.11 o
  -5   4  23       11.27       14.98     67.13 o
  -4   4  23        1.62       30.33     56.21 o
  -3   4  23       66.40       46.48     57.65 o
  -2   4  23       53.29       53.75     43.69 o
  -1   4  23        7.60       57.40     42.68 o
   0   4  23       19.07       51.89     38.84 o
   1   4  23        1.88       29.31     30.42 o
   2   4  23        3.53       33.24     35.39 o
   3   4  23       18.73       16.85     28.32 o
   4   4  23       11.55        8.32     29.73 o
  -5   5  23        2.46       40.25     56.58 o
  -4   5  23        0.00       56.48     40.92 o
  -3   5  23        2.83       37.23     36.86 o
  -2   5  23       41.81       20.10     39.10 o
  -1   5  23        7.58       37.06     34.67 o
   0   5  23        4.04        0.67     36.01 o
   1   5  23       68.11       59.63     32.46 o
   2   5  23       63.29       71.22     29.19 o
   3   5  23       13.99       31.69     30.17 o
   4   5  23       23.91        9.06     32.14 o
  -4   6  23        0.65      -14.87     38.25 o
  -3   6  23        5.98       31.29     36.80 o
  -2   6  23        1.72       30.78     44.80 o
  -1   6  23       56.42       67.28     36.10 o
   0   6  23        0.62       12.14     59.38 o
   1   6  23        0.00        4.97     31.53 o
   2   6  23       53.10       35.41     30.96 o
   3   6  23       11.77       10.96     27.24 o
   4   6  23        0.08       15.79     33.16 o
  -4   7  23        0.51       40.89     47.07 o
  -3   7  23       17.22       -3.15     36.99 o
  -2   7  23        1.31       -7.46     45.26 o
  -1   7  23        1.16       24.78     36.50 o
   0   7  23        2.25        4.48     40.01 o
   1   7  23       28.51       19.83     35.97 o
   2   7  23        0.89       -5.85     30.33 o
   3   7  23        2.90       34.36     28.81 o
  -3   8  23        0.04       42.63     41.84 o
  -2   8  23        1.06       86.98     41.13 o
  -1   8  23        5.53       93.67     47.40 o
   0   8  23        0.04       10.37     37.00 o
   1   8  23        0.00       45.72     35.66 o
   2   8  23       42.63       56.00     33.43 o
  -2   9  23        5.01       -7.44     40.28 o
  -1   9  23        0.01       29.99     38.14 o
   0   9  23       10.89       73.01     42.56 o
   1   9  23        8.12      -18.66     37.89 o
  -5   0  24        0.87      -23.36     76.51 o
  -4   0  24       12.79       17.11     72.30 o
  -3   0  24        0.11       26.97     69.65 o
  -2   0  24      138.65       95.99     48.95 o
  -1   0  24       85.06      103.01     44.85 o
   0   0  24      522.40      480.23     49.76 o
   1   0  24        7.87        8.31     39.72 o
   2   0  24      414.72      384.57     82.44 o
   3   0  24       38.16       55.13     64.20 o
   4   0  24       13.05       16.98     34.19 o
  -5   1  24        0.32       74.85     49.85 o
  -4   1  24       22.40       27.09     47.52 o
  -3   1  24       28.77       33.46     37.40 o
  -2   1  24        0.04        1.99     32.93 o
  -1   1  24       10.43        5.15     32.20 o
   0   1  24       47.06       41.75     31.88 o
   1   1  24      162.84      123.63     28.75 o
   2   1  24       14.36       24.22     28.28 o
   3   1  24        8.01       16.64     24.31 o
   4   1  24        2.74       20.28     31.68 o
  -5   2  24        2.41       12.05     44.49 o
  -4   2  24        2.46       10.10     43.69 o
  -3   2  24       43.60       27.09     40.33 o
  -2   2  24       21.46       32.97     38.64 o
  -1   2  24       11.07       45.36     34.05 o
   0   2  24       35.75       23.03     28.56 o
   1   2  24        0.18       19.31     28.37 o
   2   2  24       30.80       47.44     31.24 o
   3   2  24       46.76       40.01     32.96 o
   4   2  24       16.87       27.40     31.31 o
  -5   3  24       12.50       13.81     53.48 o
  -4   3  24       13.21       48.37     41.45 o
  -3   3  24       32.58       52.42     38.64 o
  -2   3  24       20.29       95.79     43.22 o
  -1   3  24       30.67        2.50     41.50 o
   0   3  24        2.04       32.66     34.56 o
   1   3  24       39.92       36.24     35.76 o
   2   3  24        1.05       -2.28     29.68 o
   3   3  24       47.98       50.28     29.14 o
   4   3  24       27.04        3.58     28.23 o
  -4   4  24        0.40       13.83     44.14 o
  -3   4  24        3.82       16.21     45.25 o
  -2   4  24        1.28       -8.77     39.02 o
  -1   4  24      117.64      153.54     43.61 o
   0   4  24       88.60      151.46     36.12 o
   1   4  24       10.99       23.75     31.53 o
   2   4  24       16.36       14.46     32.41 o
   3   4  24        0.58        6.73     33.89 o
   4   4  24        0.91        4.22     32.31 o
  -4   5  24        0.30        9.73     45.94 o
  -3   5  24       15.46       66.78     36.12 o
  -2   5  24        0.03       96.63     68.20 o
  -1   5  24       18.77       26.29     38.31 o
   0   5  24        3.75      -21.27     35.78 o
   1   5  24        7.81       32.41     35.63 o
   2   5  24        6.67        8.33     31.25 o
   3   5  24        3.15       33.74     28.90 o
   4   5  24        2.18       -0.72     31.66 o
  -4   6  24        1.51       36.73     38.86 o
  -3   6  24        2.97      -23.94     37.35 o
  -2   6  24       11.08       25.31     41.48 o
  -1   6  24        0.04       28.76     37.36 o
   0   6  24       20.59       80.17     36.06 o
   1   6  24        1.95       50.24     39.13 o
   2   6  24        0.61       29.78     30.29 o
   3   6  24        0.23       14.51     30.54 o
  -3   7  24        0.11       10.00     44.01 o
  -2   7  24        1.73       -3.46     37.80 o
  -1   7  24        8.02       50.45     40.90 o
   0   7  24        0.61       28.13     43.27 o
   1   7  24       25.46       53.56     36.43 o
   2   7  24        3.88       16.41     32.05 o
  -2   8  24        0.00       10.81     38.36 o
  -1   8  24        3.70      -45.90     41.69 o
   0   8  24       14.81      -10.14     37.64 o
   1   8  24        8.88       16.85     36.90 o
   2   8  24        0.05       39.18     34.02 o
  -5   1  25        0.29       20.71     55.60 o
  -4   1  25       33.15       40.03     48.60 o
  -3   1  25        0.53       -2.74     39.10 o
  -2   1  25       74.80       61.33     33.83 o
  -1   1  25      106.64      107.56     34.34 o
   0   1  25        1.14       17.50     30.56 o
   1   1  25        0.20        7.57     28.92 o
   2   1  25        7.37       19.60     29.16 o
   3   1  25       11.24       37.77     26.29 o
   4   1  25       36.94       41.47     34.47 o
  -4   2  25        3.45       19.08     47.78 o
  -3   2  25        1.05       -2.35     41.58 o
  -2   2  25        0.32       26.06     40.10 o
  -1   2  25       61.79       49.75     35.06 o
   0   2  25        0.99       27.02     32.47 o
   1   2  25        5.47        6.45     29.13 o
   2   2  25        3.75        7.31     31.10 o
   3   2  25       10.32       54.96     33.57 o
   4   2  25        1.38       -0.66     28.50 o
  -4   3  25        7.47       11.16     40.39 o
  -3   3  25        0.25       40.43     44.64 o
  -2   3  25       23.77       34.95     44.14 o
  -1   3  25       16.77       15.11     42.66 o
   0   3  25        0.92       21.96     38.27 o
   1   3  25        0.87      -10.65     33.14 o
   2   3  25       34.38       31.79     33.22 o
   3   3  25       66.03       59.00     32.35 o
   4   3  25       25.48       36.59     32.75 o
  -4   4  25        9.68       24.75     39.93 o
  -3   4  25       14.98       13.97     39.52 o
  -2   4  25        8.18       30.19     42.86 o
  -1   4  25        0.09      -20.84     43.26 o
   0   4  25        5.06      -26.64     44.46 o
   1   4  25        0.01       25.37     37.71 o
   2   4  25        0.23       26.07     32.43 o
   3   4  25       13.89       24.78     32.58 o
  -4   5  25        5.52       -3.33     41.19 o
  -3   5  25        1.47        5.47     45.42 o
  -2   5  25        0.05       46.45     57.21 o
  -1   5  25        0.13       53.22     43.95 o
   0   5  25        4.44       36.19     39.44 o
   1   5  25       77.14       54.46     32.10 o
   2   5  25       46.89       49.76     34.03 o
   3   5  25       10.02       29.31     32.31 o
  -3   6  25        2.31       16.56     42.25 o
  -2   6  25        0.06       82.79     46.63 o
  -1   6  25        0.04       72.37     44.83 o
   0   6  25       15.45       58.73     40.54 o
   1   6  25       16.66       11.83     39.39 o
   2   6  25        8.57        1.04     31.23 o
  -2   7  25        2.15      -26.53     42.50 o
  -1   7  25       42.53       64.00     41.26 o
   0   7  25        5.39       38.23     83.81 o
   1   7  25        3.56       12.66     36.75 o
   2   7  25        9.37       17.97     31.36 o
  -1   8  25        2.34        5.63     38.29 o
   0   8  25        0.03       72.95     46.32 o
  -4   0  26        0.90       16.20     74.39 o
  -3   0  26       55.66       51.41     68.52 o
  -2   0  26       13.00       13.04     48.84 o
  -1   0  26        3.75       15.46     50.33 o
   0   0  26        2.79        3.02     43.85 o
   1   0  26        1.14       18.68     42.07 o
   2   0  26        9.84       15.09     41.60 o
   3   0  26        2.48       34.52     41.57 o
  -4   1  26        2.82       29.44     50.31 o
  -3   1  26        0.30       -9.37     42.81 o
  -2   1  26        1.72       14.65     33.26 o
  -1   1  26        5.45       27.23     33.70 o
   0   1  26        3.51       33.64     32.72 o
   1   1  26       48.16       62.69     31.31 o
   2   1  26       10.91       40.38     27.43 o
   3   1  26        0.36       -8.61     31.77 o
  -4   2  26        9.44      -10.63     51.33 o
  -3   2  26        1.51       67.75     44.27 o
  -2   2  26       12.44       -0.56     40.72 o
  -1   2  26       41.50       32.23     35.97 o
   0   2  26        6.04       29.59     32.88 o
   1   2  26       17.82       71.99     34.00 o
   2   2  26       12.98        0.32     32.07 o
   3   2  26        0.68      -11.35     31.87 o
  -4   3  26        6.76       75.82     64.53 o
  -3   3  26        8.42       34.90     44.57 o
  -2   3  26        2.78       25.37     41.02 o
  -1   3  26       22.09       10.81     45.51 o
   0   3  26        5.51       -6.36     35.77 o
   1   3  26       45.39       62.81     38.54 o
   2   3  26       10.47       34.83     31.34 o
   3   3  26        1.87       16.19     35.59 o
  -3   4  26        0.66       33.12     45.41 o
  -2   4  26        0.19       -9.76     38.90 o
  -1   4  26        3.17       30.91     44.40 o
   0   4  26        0.24        5.22     43.89 o
   1   4  26        4.20       19.31     35.61 o
   2   4  26        5.12        2.86     32.03 o
   3   4  26       45.37       44.48     36.61 o
  -3   5  26        0.36       -3.04     64.36 o
  -2   5  26        6.81       40.93     54.24 o
  -1   5  26        0.47       20.18     40.09 o
   0   5  26        0.46       -7.28     36.82 o
   1   5  26        0.39       10.69     33.38 o
   2   5  26        9.53       39.93     32.97 o
  -2   6  26        9.47       49.00     41.29 o
  -1   6  26        0.61        5.35     42.66 o
   0   6  26       10.58       -7.47     37.95 o
   1   6  26        0.41       22.09     39.83 o
   2   6  26        4.17       20.13     31.19 o
  -1   7  26        7.04       50.76     39.20 o
   0   7  26        2.09       47.23     38.84 o
  -3   1  27        6.41       22.77     40.67 o
  -2   1  27        6.62       13.60     37.53 o
  -1   1  27       15.71       24.71     34.36 o
   0   1  27        2.89       10.62     32.96 o
   1   1  27        3.30       22.16     30.80 o
   2   1  27       23.95       38.96     29.19 o
   3   1  27       83.66       57.37     31.73 o
  -3   2  27        2.42       19.59     47.42 o
  -2   2  27        0.05       15.25     45.04 o
  -1   2  27       16.33       34.75     36.40 o
   0   2  27        3.62        8.35     34.42 o
   1   2  27        3.97       39.57     36.25 o
   2   2  27        2.81       -1.94     32.95 o
   3   2  27        2.60       45.41     33.42 o
  -3   3  27        7.88       19.52     45.84 o
  -2   3  27        7.42       14.93     44.36 o
  -1   3  27        1.26       34.03     45.37 o
   0   3  27        0.30       26.42     39.36 o
   1   3  27        8.08       -1.36     38.28 o
   2   3  27       48.06       52.60     35.78 o
  -3   4  27        4.38       50.92     40.91 o
  -2   4  27        2.42       20.00     45.10 o
  -1   4  27        0.46       -9.76     44.32 o
   0   4  27        1.35       -3.28     38.11 o
   1   4  27        0.10      -12.27     36.20 o
   2   4  27        7.42       37.19     34.48 o
  -2   5  27        1.13       28.43     45.85 o
  -1   5  27       12.21       32.51     41.46 o
   0   5  27       65.56       85.26     41.56 o
   1   5  27        2.40       16.68     37.61 o
  -1   6  27        0.28       46.11     38.79 o
   0   6  27        4.14       -4.43     39.67 o
  -3   0  28       22.74       14.59     72.69 o
  -2   0  28        2.27       -7.08     54.66 o
  -1   0  28       18.26        8.34     52.15 o
   0   0  28       11.24        7.67     48.32 o
   1   0  28       58.52       61.51     43.81 o
   2   0  28        3.29       17.92     44.24 o
  -3   1  28        1.49        9.63     40.94 o
  -2   1  28        9.04       -4.42     37.82 o
  -1   1  28        0.00       30.39     37.25 o
   0   1  28       36.23       39.03     33.91 o
   1   1  28        8.05       19.08     32.66 o
   2   1  28        6.09       41.95     32.31 o
  -3   2  28        4.22      -11.85     47.90 o
  -2   2  28        9.31       -1.18     46.11 o
  -1   2  28        4.81       10.39     41.23 o
   0   2  28       15.64       26.42     39.86 o
   1   2  28        2.02       14.09     38.23 o
   2   2  28        1.81       25.27     34.98 o
  -2   3  28        8.85       -8.98     40.08 o
  -1   3  28       18.54       23.12     45.88 o
   0   3  28        4.69       -5.04     38.12 o
   1   3  28        0.51       13.13     35.67 o
   2   3  28        1.37        6.94     36.72 o
  -2   4  28        1.25       -6.39     45.95 o
  -1   4  28        0.54       34.57     45.44 o
   0   4  28        4.58        2.68     41.07 o
   1   4  28       13.63       24.30     36.70 o
  -2   1  29        0.58       30.03     45.48 o
  -1   1  29        9.00       21.10     35.81 o
   0   1  29        0.23        8.88     34.83 o
   1   1  29        6.30        4.89     33.25 o
  -1   2  29        0.40        8.30     42.98 o
   0   2  29        0.82        5.27     40.98 o
   1   2  29        8.75       34.89     36.83 o
   0   3  29        1.91        2.62     40.60 o
 
